# Supplementary material for: Comparative Genomic Analysis of Sulfurospirillum cavolei MES Reconstructed from the Metagenome of an Electrosynthetic Microbiome
Source: PLoS One. 2016 Mar 16;11(3):e0151214. doi: 10.1371/journal.pone.0151214 (PMC4794192; doi:10.1371/journal.pone.0151214)
Supplement: S1 File — Fig A. QUAST quality assessment of SPAdes genome assembly. (A) Cumulative length of contigs, (B) GC content, and (C) fold genome coverage. Fig B. Whole genome alignment of S. cavolei UCH003 with A) S. cavolei MES or B) S. cavolei NBRC. Alignments were completed with progressive Mauve (ref) and Contiguator (ref). C) Whole genome alignment of S. cavolei UCH003 with S. cavolei NBRC and S. cavolei MES. Contigs for NBRC or MES were aligned to UCH003, concatenated, and aligned with progressive Mauve. See materials and methods for details on alignments. Fig C. Dot plot before (A, C) or after (B, D) contig re-arrangement between S. cavolei UCH003 and S. cavolei MES (A, B) or S. cavolei NBRC (C, D). Fig D. Whole genome alignment between S. cavolei MES (draft) and (A and B) S. multivorans (reference), (B and C) S. barnesii (reference), and (E and F) S. deleyianum (reference) before (A, C, and E) and after (B, D, and F) contig re-arrangement with CAR. Red dots correspond to forward matches while blue dots represent reverse matches. Fig E. Heatmap of Subsystems categories for eleven Sulfurospirillum proteomes. Campylobacter curvus was used for comparison to a non-Sulfurospirillum Epsilonproteobacterium. Subsystem counts were normalized to total counts per genome. The scale from blue to red represents the Subsystems counts within each category as a percentage of the entire Subsystems counts per genome ranging from 0 to 15%.Fig F. (A) Core-genome and B) pan-genome size estimations as a function of the number of genomes (from 1 to 11). Fig G. KEGG pathway for the TCA cycle in S. cavolei MES. Fig H. KEGG pathway for nitrogen metabolism in S. cavolei MES. Fig I. KEGG pathway for sulfur metabolism in S. cavolei MES. The assimilatory sulfate reduction pathway is shown in detail with available Genbank protein IDs. The RAST idendifier and sequence identity, positives, and e-value [based upon BLASTP results against Sat, CysN, CysD, CysH or Sir from S. multivorans or MccA (UniProt:Q7MSJ8) [file pone.0151214.s001.zip]

Archive with 2 entries (2 files):
- Supplementary Table E-L.xlsx
- Supplementary Table A-D; Supplementary Figure A-J.docx
