# Supplementary material for: Comparative Genomic Analysis of Sulfurospirillum cavolei MES Reconstructed from the Metagenome of an Electrosynthetic Microbiome
Source: PLoS One. 2016 Mar 16;11(3):e0151214. doi: 10.1371/journal.pone.0151214 (PMC4794192; doi:10.1371/journal.pone.0151214)
Supplement: S1 File — Fig A. QUAST quality assessment of SPAdes genome assembly. (A) Cumulative length of contigs, (B) GC content, and (C) fold genome coverage. Fig B. Whole genome alignment of S. cavolei UCH003 with A) S. cavolei MES or B) S. cavolei NBRC. Alignments were completed with progressive Mauve (ref) and Contiguator (ref). C) Whole genome alignment of S. cavolei UCH003 with S. cavolei NBRC and S. cavolei MES. Contigs for NBRC or MES were aligned to UCH003, concatenated, and aligned with progressive Mauve. See materials and methods for details on alignments. Fig C. Dot plot before (A, C) or after (B, D) contig re-arrangement between S. cavolei UCH003 and S. cavolei MES (A, B) or S. cavolei NBRC (C, D). Fig D. Whole genome alignment between S. cavolei MES (draft) and (A and B) S. multivorans (reference), (B and C) S. barnesii (reference), and (E and F) S. deleyianum (reference) before (A, C, and E) and after (B, D, and F) contig re-arrangement with CAR. Red dots correspond to forward matches while blue dots represent reverse matches. Fig E. Heatmap of Subsystems categories for eleven Sulfurospirillum proteomes. Campylobacter curvus was used for comparison to a non-Sulfurospirillum Epsilonproteobacterium. Subsystem counts were normalized to total counts per genome. The scale from blue to red represents the Subsystems counts within each category as a percentage of the entire Subsystems counts per genome ranging from 0 to 15%.Fig F. (A) Core-genome and B) pan-genome size estimations as a function of the number of genomes (from 1 to 11). Fig G. KEGG pathway for the TCA cycle in S. cavolei MES. Fig H. KEGG pathway for nitrogen metabolism in S. cavolei MES. Fig I. KEGG pathway for sulfur metabolism in S. cavolei MES. The assimilatory sulfate reduction pathway is shown in detail with available Genbank protein IDs. The RAST idendifier and sequence identity, positives, and e-value [based upon BLASTP results against Sat, CysN, CysD, CysH or Sir from S. multivorans or MccA (UniProt:Q7MSJ8) [file pone.0151214.s001.zip › Supplementary Table E-L.xlsx]

## Sheet: Table S5
S5 Table. Annotated genes involved in carbohydrate metabolism for S.cavolei MES.
Category	Subcategory	Subsystem	Role	Features	NCBI Identifier
Carbohydrates	Central carbohydrate metabolism	Glycolate, glyoxylate interconversions	(S)-2-hydroxy-acid oxidase (EC 1.1.3.15)	fig|6666666.73364.peg.1479	gi|728905082|KHG34490.1
Carbohydrates	Organic acids	Citrate Metabolism, Transport, and Regulation	[Citrate [pro-3S]-lyase] ligase (EC 6.2.1.22)	fig|6666666.73364.peg.2005	gi|728904304|KHG33714.1
Carbohydrates	Organic acids	Citrate Metabolism, Transport, and Regulation	2-(5''-triphosphoribosyl)-3'-dephosphocoenzyme-A synthase (EC 2.7.8.25)	fig|6666666.73364.peg.2001	gi|728904300|KHG33710.1
Carbohydrates	Organic acids	Glycerate metabolism	2-hydroxy-3-oxopropionate reductase (EC 1.1.1.60)	fig|6666666.73364.peg.312	gi|728903528|KHG32951.1
Carbohydrates	Central carbohydrate metabolism	Glycolysis and Gluconeogenesis	2,3-bisphosphoglycerate-independent phosphoglycerate mutase (EC 5.4.2.1)	fig|6666666.73364.peg.301	gi|728903574|KHG32996.1
Carbohydrates	One-carbon Metabolism	Serine-glyoxylate cycle	5-formyltetrahydrofolate cyclo-ligase (EC 6.3.3.2)	fig|6666666.73364.peg.2596	gi|728903914|KHG33329.1
Carbohydrates	One-carbon Metabolism	One-carbon metabolism by tetrahydropterines	5-formyltetrahydrofolate cyclo-ligase (EC 6.3.3.2)	fig|6666666.73364.peg.2596	gi|728903914|KHG33329.1
Carbohydrates	One-carbon Metabolism	Serine-glyoxylate cycle	5,10-methylenetetrahydrofolate reductase (EC 1.5.1.20)	fig|6666666.73364.peg.547	gi|728905360|KHG34767.1
Carbohydrates	One-carbon Metabolism	One-carbon metabolism by tetrahydropterines	5,10-methylenetetrahydrofolate reductase (EC 1.5.1.20)	fig|6666666.73364.peg.547	gi|728905360|KHG34767.1
Carbohydrates	Central carbohydrate metabolism	Pyruvate metabolism II: acetyl-CoA, acetogenesis from pyruvate	Acetate kinase (EC 2.7.2.1)	fig|6666666.73364.peg.1170	gi|728904819|KHG34227.1
Carbohydrates	Fermentation	Fermentations: Lactate	Acetate kinase (EC 2.7.2.1)	fig|6666666.73364.peg.1170	gi|728904819|KHG34227.1
Carbohydrates	Central carbohydrate metabolism	Pyruvate metabolism II: acetyl-CoA, acetogenesis from pyruvate	Acetate permease ActP (cation/acetate symporter)	fig|6666666.73364.peg.1462	gi|728905068|KHG34476.1
Carbohydrates	Fermentation	Acetolactate synthase subunits	Acetolactate synthase large subunit (EC 2.2.1.6)	fig|6666666.73364.peg.2431	gi|728903999|gb|KHG33412.1|
Carbohydrates	Fermentation	Acetolactate synthase subunits	Acetolactate synthase small subunit (EC 2.2.1.6)	fig|6666666.73364.peg.2432	gi|728904000|gb|KHG33413.1|
Carbohydrates	Central carbohydrate metabolism	Pyruvate metabolism II: acetyl-CoA, acetogenesis from pyruvate	Acetyl-coenzyme A synthetase (EC 6.2.1.1)	fig|6666666.73364.peg.1461	gi|728905067|KHG34475.1
Carbohydrates	Central carbohydrate metabolism	TCA Cycle	Aconitate hydratase 2 (EC 4.2.1.3)	fig|6666666.73364.peg.2283	gi|728904264|KHG33675.1
Carbohydrates	Central carbohydrate metabolism	Pyruvate metabolism II: acetyl-CoA, acetogenesis from pyruvate	Acylphosphate phosphohydrolase (EC 3.6.1.7), putative	fig|6666666.73364.peg.1167	gi|728904816|gb|KHG34224.1|
Carbohydrates	Central carbohydrate metabolism	Pyruvate Alanine Serine Interconversions	Alanine racemase (EC 5.1.1.1)	fig|6666666.73364.peg.762	gi|728905546|KHG34953.1
Carbohydrates	Central carbohydrate metabolism	Pyruvate metabolism II: acetyl-CoA, acetogenesis from pyruvate	Aldehyde dehydrogenase (EC 1.2.1.3)	fig|6666666.73364.peg.490, fig|6666666.73364.peg.1098	gi|728905308|KHG34715.1	gi|728903485|KHG32912.1
Carbohydrates	Central carbohydrate metabolism	Pyruvate Alanine Serine Interconversions	Branched-chain amino acid aminotransferase (EC 2.6.1.42)	fig|6666666.73364.peg.518	gi|728905335|KHG34742.1
Carbohydrates	Carbohydrates - no subcategory	Carbon storage regulator	Carbon storage regulator	fig|6666666.73364.peg.1516	gi|728905118|KHG34526.1
Carbohydrates	Organic acids	Citrate Metabolism, Transport, and Regulation	Citrate lyase alpha chain (EC 4.1.3.6)	fig|6666666.73364.peg.2002	gi|728904301|KHG33711.1
Carbohydrates	Organic acids	Citrate Metabolism, Transport, and Regulation	Citrate lyase beta chain (EC 4.1.3.6)	fig|6666666.73364.peg.2003	gi|728904302|KHG33712.1
Carbohydrates	Central carbohydrate metabolism	TCA Cycle	Citrate lyase gamma chain, acyl carrier protein (EC 4.1.3.6)	fig|6666666.73364.peg.2004	gi|728904303|KHG33713.1
Carbohydrates	Organic acids	Citrate Metabolism, Transport, and Regulation	Citrate lyase gamma chain, acyl carrier protein (EC 4.1.3.6)	fig|6666666.73364.peg.2004	gi|728904303|KHG33713.1
Carbohydrates	Central carbohydrate metabolism	TCA Cycle	Citrate synthase (si) (EC 2.3.3.1)	fig|6666666.73364.peg.197	gi|728903683|KHG33102.1
Carbohydrates	One-carbon Metabolism	Serine-glyoxylate cycle	Citrate synthase (si) (EC 2.3.3.1)	fig|6666666.73364.peg.197	gi|728903683|KHG33102.1
Carbohydrates	One-carbon Metabolism	Serine-glyoxylate cycle	cytosolic long-chain acyl-CoA thioester hydrolase family protein	fig|6666666.73364.peg.1320	gi|728904946|KHG34354.1
Carbohydrates	Central carbohydrate metabolism	Pyruvate Alanine Serine Interconversions	D-alanine aminotransferase (EC 2.6.1.21)	fig|6666666.73364.peg.2307	gi|728904066|KHG33478.1
Carbohydrates	Central carbohydrate metabolism	Glycolysis and Gluconeogenesis	Enolase (EC 4.2.1.11)	fig|6666666.73364.peg.194	gi|728903681|KHG33100.1
Carbohydrates	One-carbon Metabolism	Serine-glyoxylate cycle	Enolase (EC 4.2.1.11)	fig|6666666.73364.peg.194	gi|728903681|KHG33100.1
Carbohydrates	Carbohydrates - no subcategory	Carbon storage regulator	Flagellar assembly factor FliW	fig|6666666.73364.peg.2623	gi|728903884|KHG33299.1
Carbohydrates	One-carbon Metabolism	One-carbon metabolism by tetrahydropterines	Formyltetrahydrofolate deformylase (EC 3.5.1.10)	fig|6666666.73364.peg.1401	gi|728905016|gb|KHG34424.1|
Carbohydrates	Central carbohydrate metabolism	Glycolysis and Gluconeogenesis	Fructose-1,6-bisphosphatase, type I (EC 3.1.3.11)	fig|6666666.73364.peg.343	gi|728903514|gb|KHG32938.1|
Carbohydrates	Central carbohydrate metabolism	Pentose phosphate pathway	Fructose-6-phosphate phosphoketolase (EC 4.1.2.22)	fig|6666666.73364.peg.676	gi|728905478|KHG34885.1
Carbohydrates	Fermentation	Fermentations: Lactate	Fructose-6-phosphate phosphoketolase (EC 4.1.2.22)	fig|6666666.73364.peg.676	gi|728905478|KHG34885.1
Carbohydrates	Central carbohydrate metabolism	Glycolysis and Gluconeogenesis	Fructose-bisphosphate aldolase class II (EC 4.1.2.13)	fig|6666666.73364.peg.1195	gi|728905168|gb|KHG34576.1|
Carbohydrates	Central carbohydrate metabolism	TCA Cycle	Fumarate hydratase class I, aerobic (EC 4.2.1.2)	fig|6666666.73364.peg.2448, fig|6666666.73364.peg.2449	gi|728904014|KHG33427.1
Carbohydrates	One-carbon Metabolism	Serine-glyoxylate cycle	Fumarate hydratase class I, aerobic (EC 4.2.1.2)	fig|6666666.73364.peg.2448, fig|6666666.73364.peg.2449	gi|728904014|KHG33427.1
Carbohydrates	Central carbohydrate metabolism	Glycolysis and Gluconeogenesis	Glucose-6-phosphate isomerase (EC 5.3.1.9)	fig|6666666.73364.peg.2207	gi|728904205|KHG33616.1
Carbohydrates	One-carbon Metabolism	Serine-glyoxylate cycle	Glycerate kinase (EC 2.7.1.31)	fig|6666666.73364.peg.173	gi|728903663|KHG33082.1
Carbohydrates	Organic acids	Glycerate metabolism	Glycerate kinase (EC 2.7.1.31)	fig|6666666.73364.peg.173	gi|728903663|KHG33082.1
Carbohydrates	Central carbohydrate metabolism	TCA Cycle	Isocitrate dehydrogenase [NADP] (EC 1.1.1.42)	fig|6666666.73364.peg.2476	gi|728904039|KHG33452.1
Carbohydrates	Fermentation	Fermentations: Lactate	L-lactate dehydrogenase (EC 1.1.1.27)	fig|6666666.73364.peg.674	gi|728905476|gb|KHG34883.1|
Carbohydrates	Organic acids	Lactate utilization	L-lactate permease	fig|6666666.73364.peg.1068, fig|6666666.73364.peg.1995	gi|728905807|KHG35214.1	gi|728903359|KHG32811.1
Carbohydrates	Central carbohydrate metabolism	TCA Cycle	Malate dehydrogenase (EC 1.1.1.37)	fig|6666666.73364.peg.2477	gi|728904040|gb|KHG33453.1|
Carbohydrates	One-carbon Metabolism	Serine-glyoxylate cycle	Malate dehydrogenase (EC 1.1.1.37)	fig|6666666.73364.peg.2477	gi|728904040|gb|KHG33453.1|
Carbohydrates	Central carbohydrate metabolism	TCA Cycle	Malate:quinone oxidoreductase (EC 1.1.5.4)	fig|6666666.73364.peg.888	gi|728905657|gb|KHG35064.1|	gi|728904015|KHG33428.1
Carbohydrates	Monosaccharides	Mannose Metabolism	Mannose-1-phosphate guanylyltransferase (GDP) (EC 2.7.7.22)	fig|6666666.73364.peg.2111	gi|728904390|KHG33800.1
Carbohydrates	One-carbon Metabolism	Serine-glyoxylate cycle	Methenyltetrahydrofolate cyclohydrolase (EC 3.5.4.9)	fig|6666666.73364.peg.2636	gi|728903896|gb|KHG33311.1|
Carbohydrates	One-carbon Metabolism	One-carbon metabolism by tetrahydropterines	Methenyltetrahydrofolate cyclohydrolase (EC 3.5.4.9)	fig|6666666.73364.peg.2636	gi|728903896|gb|KHG33311.1|
Carbohydrates	One-carbon Metabolism	Serine-glyoxylate cycle	Methylenetetrahydrofolate dehydrogenase (NADP+) (EC 1.5.1.5)	fig|6666666.73364.peg.2636	gi|728903896|gb|KHG33311.1|
Carbohydrates	One-carbon Metabolism	One-carbon metabolism by tetrahydropterines	Methylenetetrahydrofolate dehydrogenase (NADP+) (EC 1.5.1.5)	fig|6666666.73364.peg.2636	gi|728903896|gb|KHG33311.1|
Carbohydrates	Central carbohydrate metabolism	Glycolysis and Gluconeogenesis	NAD-dependent glyceraldehyde-3-phosphate dehydrogenase (EC 1.2.1.12)	fig|6666666.73364.peg.820	gi|728905597|KHG35004.1
Carbohydrates	Central carbohydrate metabolism	Pyruvate metabolism II: acetyl-CoA, acetogenesis from pyruvate	NAD-dependent protein deacetylase of SIR2 family	fig|6666666.73364.peg.1373	gi|728904995|KHG34403.1
Carbohydrates	Central carbohydrate metabolism	Pyruvate metabolism I: anaplerotic reactions, PEP	NADP-dependent malic enzyme (EC 1.1.1.40)	fig|6666666.73364.peg.48	gi|728903837|KHG33253.1
Carbohydrates	Central carbohydrate metabolism	Pyruvate metabolism II: acetyl-CoA, acetogenesis from pyruvate	Phosphate acetyltransferase (EC 2.3.1.8)	fig|6666666.73364.peg.1169	gi|728904818|KHG34226.1
Carbohydrates	Fermentation	Fermentations: Lactate	Phosphate acetyltransferase (EC 2.3.1.8)	fig|6666666.73364.peg.1169	gi|728904818|KHG34226.1
Carbohydrates	Central carbohydrate metabolism	Pyruvate metabolism I: anaplerotic reactions, PEP	Phosphoenolpyruvate carboxykinase [ATP] (EC 4.1.1.49)	fig|6666666.73364.peg.997	gi|728905751|KHG35158.1
Carbohydrates	One-carbon Metabolism	Serine-glyoxylate cycle	Phosphoenolpyruvate carboxykinase [ATP] (EC 4.1.1.49)	fig|6666666.73364.peg.997	gi|728905751|KHG35158.1
Carbohydrates	Central carbohydrate metabolism	Glycolysis and Gluconeogenesis	Phosphoglycerate kinase (EC 2.7.2.3)	fig|6666666.73364.peg.821	gi|728905598|KHG35005.1
Carbohydrates	Central carbohydrate metabolism	Glycolate, glyoxylate interconversions	Phosphoglycolate phosphatase (EC 3.1.3.18)	fig|6666666.73364.peg.1638, fig|6666666.73364.peg.1675	gi|728904470|KHG33879.1	gi|728904506|KHG33915.1
Carbohydrates	Monosaccharides	Mannose Metabolism	Phosphomannomutase (EC 5.4.2.8)	fig|6666666.73364.peg.410, fig|6666666.73364.peg.2115	gi|728905240|KHG34647.1	gi|728904394|gb|KHG33804.1|
Carbohydrates	Organic acids	Lactate utilization	Predicted D-lactate dehydrogenase, Fe-S protein, FAD/FMN-containing	fig|6666666.73364.peg.995	gi|728905749|KHG35156.1
Carbohydrates	Organic acids	Lactate utilization	Predicted L-lactate dehydrogenase, Fe-S oxidoreductase subunit YkgE	fig|6666666.73364.peg.226, fig|6666666.73364.peg.2516	gi|728903633|KHG33053.1	gi|728903929|KHG33343.1
Carbohydrates	Organic acids	Lactate utilization	Predicted L-lactate dehydrogenase, hypothetical protein subunit SO1518	fig|6666666.73364.peg.2514	gi|728903927|KHG33341.1
Carbohydrates	Organic acids	Lactate utilization	Predicted L-lactate dehydrogenase, hypothetical protein subunit YkgG	fig|6666666.73364.peg.227	gi|728903634|KHG33054.1
Carbohydrates	Organic acids	Lactate utilization	Predicted L-lactate dehydrogenase, Iron-sulfur cluster-binding subunit YkgF	fig|6666666.73364.peg.226, fig|6666666.73364.peg.2515	gi|728903633|KHG33053.1	gi|728903928|KHG33342.1
Carbohydrates	Central carbohydrate metabolism	Pyruvate metabolism II: acetyl-CoA, acetogenesis from pyruvate	Putative membrane protein, clustering with ActP	fig|6666666.73364.peg.1463	gi|728905069|KHG34477.1
Carbohydrates	Central carbohydrate metabolism	Pyruvate metabolism I: anaplerotic reactions, PEP	Pyruvate carboxyl transferase subunit A (EC 6.4.1.1)	fig|6666666.73364.peg.1593	gi|728904434|KHG33843.1
Carbohydrates	Central carbohydrate metabolism	Pyruvate metabolism I: anaplerotic reactions, PEP	Pyruvate carboxyl transferase subunit B (EC 6.4.1.1)	fig|6666666.73364.peg.996	gi|728905750|KHG35157.1
Carbohydrates	Central carbohydrate metabolism	Pyruvate metabolism I: anaplerotic reactions, PEP	Pyruvate kinase (EC 2.7.1.40)	fig|6666666.73364.peg.895	gi|728905664|KHG35071.1
Carbohydrates	Central carbohydrate metabolism	Glycolysis and Gluconeogenesis	Pyruvate kinase (EC 2.7.1.40)	fig|6666666.73364.peg.895	gi|728905664|KHG35071.1
Carbohydrates	Organic acids	Glycerate metabolism	Pyruvate kinase (EC 2.7.1.40)	fig|6666666.73364.peg.895	gi|728905664|KHG35071.1
Carbohydrates	Central carbohydrate metabolism	Pyruvate:ferredoxin oxidoreductase	Pyruvate-flavodoxin oxidoreductase (EC 1.2.7.-)	fig|6666666.73364.peg.1637	gi|728904469|KHG33878.1
Carbohydrates	Central carbohydrate metabolism	Pentose phosphate pathway	Ribose 5-phosphate isomerase B (EC 5.3.1.6)	fig|6666666.73364.peg.2639	gi|728903899|KHG33314.1
Carbohydrates	Central carbohydrate metabolism	Pentose phosphate pathway	Ribose-phosphate pyrophosphokinase (EC 2.7.6.1)	fig|6666666.73364.peg.653	gi|728905458|gb|KHG34865.1|
Carbohydrates	Central carbohydrate metabolism	Pentose phosphate pathway	Ribulose-phosphate 3-epimerase (EC 5.1.3.1)	fig|6666666.73364.peg.1493	gi|728905095|KHG34503.1
Carbohydrates	One-carbon Metabolism	Serine-glyoxylate cycle	Serine hydroxymethyltransferase (EC 2.1.2.1)	fig|6666666.73364.peg.961, fig|6666666.73364.peg.2525	gi|728905721|KHG35128.1	gi|728903935|KHG33349.1
Carbohydrates	Central carbohydrate metabolism	TCA Cycle	Succinate dehydrogenase flavoprotein subunit (EC 1.3.99.1)	fig|6666666.73364.peg.222, fig|6666666.73364.peg.793, fig|6666666.73364.peg.1314	gi|728903629|gb|KHG33049.1|	gi|728904942|KHG34350.1	gi|728905572|gb|KHG34979.1|
Carbohydrates	One-carbon Metabolism	Serine-glyoxylate cycle	Succinate dehydrogenase flavoprotein subunit (EC 1.3.99.1)	fig|6666666.73364.peg.222, fig|6666666.73364.peg.793, fig|6666666.73364.peg.1314	gi|728903629|gb|KHG33049.1|	gi|728904942|KHG34350.1	gi|728905572|gb|KHG34979.1|
Carbohydrates	Central carbohydrate metabolism	TCA Cycle	Succinate dehydrogenase iron-sulfur protein (EC 1.3.99.1)	fig|6666666.73364.peg.794, fig|6666666.73364.peg.1313	gi|728905573|gb|KHG34980.1|	gi|728904941|KHG34349.1
Carbohydrates	One-carbon Metabolism	Serine-glyoxylate cycle	Succinate dehydrogenase iron-sulfur protein (EC 1.3.99.1)	fig|6666666.73364.peg.794, fig|6666666.73364.peg.1313	gi|728905573|gb|KHG34980.1|	gi|728904941|KHG34349.1
Carbohydrates	Central carbohydrate metabolism	TCA Cycle	Succinyl-CoA ligase [ADP-forming] alpha chain (EC 6.2.1.5)	fig|6666666.73364.peg.2479	gi|728904042|KHG33455.1
Carbohydrates	One-carbon Metabolism	Serine-glyoxylate cycle	Succinyl-CoA ligase [ADP-forming] alpha chain (EC 6.2.1.5)	fig|6666666.73364.peg.2479	gi|728904042|KHG33455.1
Carbohydrates	Central carbohydrate metabolism	TCA Cycle	Succinyl-CoA ligase [ADP-forming] beta chain (EC 6.2.1.5)	fig|6666666.73364.peg.2478	gi|728904041|KHG33454.1
Carbohydrates	One-carbon Metabolism	Serine-glyoxylate cycle	Succinyl-CoA ligase [ADP-forming] beta chain (EC 6.2.1.5)	fig|6666666.73364.peg.2478	gi|728904041|KHG33454.1
Carbohydrates	Central carbohydrate metabolism	Pentose phosphate pathway	Transaldolase (EC 2.2.1.2)	fig|6666666.73364.peg.550	gi|728905363|KHG34770.1
Carbohydrates	Central carbohydrate metabolism	Pentose phosphate pathway	Transketolase (EC 2.2.1.1)	fig|6666666.73364.peg.1676	gi|754569036|WP_041962380.1
Carbohydrates	Central carbohydrate metabolism	Glycolysis and Gluconeogenesis	Triosephosphate isomerase (EC 5.3.1.1)	fig|6666666.73364.peg.822	gi|728905599|KHG35006.1
Carbohydrates	Central carbohydrate metabolism	Pyruvate Alanine Serine Interconversions	Valine--pyruvate aminotransferase (EC 2.6.1.66)	fig|6666666.73364.peg.224	gi|728903631|KHG33051.1
Carbohydrates	Central carbohydrate metabolism	Pentose phosphate pathway	Xylulose-5-phosphate phosphoketolase (EC 4.1.2.9)	fig|6666666.73364.peg.676	gi|728905478|KHG34885.1
Carbohydrates	Fermentation	Fermentations: Lactate	Xylulose-5-phosphate phosphoketolase (EC 4.1.2.9)	fig|6666666.73364.peg.676	gi|728905478|KHG34885.1

## Sheet: Table F
Table F. Annotated genes having specific roles in respiration in S. cavolei MES.
Category	Subcategory	Subsystem	Role	Features	NCBI Identifier
Respiration	Electron donating reactions	NiFe hydrogenase maturation	[NiFe] hydrogenase metallocenter assembly protein HypC	fig|6666666.73364.peg.2468	gi|728904032|gb|KHG33445.1|
Respiration	Electron donating reactions	NiFe hydrogenase maturation	[NiFe] hydrogenase metallocenter assembly protein HypD	fig|6666666.73364.peg.2469	gi|728904033|gb|KHG33446.1|
Respiration	Electron donating reactions	NiFe hydrogenase maturation	[NiFe] hydrogenase metallocenter assembly protein HypE	fig|6666666.73364.peg.2470	gi|728904034|KHG33447.1
Respiration	Electron donating reactions	NiFe hydrogenase maturation	[NiFe] hydrogenase metallocenter assembly protein HypF	fig|6666666.73364.peg.2217	gi|728904214|KHG33625.1
Respiration	Electron donating reactions	NiFe hydrogenase maturation	[NiFe] hydrogenase nickel incorporation protein HypA	fig|6666666.73364.peg.1997, fig|6666666.73364.peg.2471	gi|728903353|KHG32807.1	gi|728904035|gb|KHG33448.1|
Respiration	Electron donating reactions	NiFe hydrogenase maturation	[NiFe] hydrogenase nickel incorporation-associated protein HypB	fig|6666666.73364.peg.2467	gi|728904031|gb|KHG33444.1|
Respiration	Electron accepting reactions	Anaerobic respiratory reductases	Anaerobic dehydrogenases, typically selenocysteine-containing	fig|6666666.73364.peg.1389	gi|728905007|KHG34415.1
Respiration	Electron accepting reactions	Anaerobic respiratory reductases	Anaerobic dimethyl sulfoxide reductase chain A (EC 1.8.99.-)	fig|6666666.73364.peg.153, fig|6666666.73364.peg.1996	gi|728903727|KHG33145.1	gi|728903356|KHG32809.1
Respiration	Electron accepting reactions	Anaerobic respiratory reductases	Arsenate reductase (EC 1.20.4.1)	fig|6666666.73364.peg.41, fig|6666666.73364.peg.42, fig|6666666.73364.peg.1800		gi|728903807|KHG33223.1	gi|728904619|KHG34028.1
Respiration	Electron accepting reactions	trimethylamine N-oxide (TMAO) reductase	Chaperone protein TorD	fig|6666666.73364.peg.152	gi|918382985|ref|WP_052435260.1|
Respiration	Electron donating reactions	Hydrogenases	Coenzyme F420 hydrogenase maturation protease (EC 3.4.24.-)	fig|6666666.73364.peg.129	gi|728903701|KHG33119.1
Respiration	Electron accepting reactions	Terminal cytochrome C oxidases	Cytochrome c oxidase subunit CcoN (EC 1.9.3.1)	fig|6666666.73364.peg.1663, fig|6666666.73364.peg.2396	gi|728904494|KHG33903.1	gi|728904144|KHG33556.1
Respiration	Electron accepting reactions	Terminal cytochrome C oxidases	Cytochrome c oxidase subunit CcoO (EC 1.9.3.1)	fig|6666666.73364.peg.1662	gi|728904493|KHG33902.1
Respiration	Electron accepting reactions	Terminal cytochrome C oxidases	Cytochrome c oxidase subunit CcoP (EC 1.9.3.1)	fig|6666666.73364.peg.1660	gi|728904491|gb|KHG33900.1|
Respiration	Electron accepting reactions	Terminal cytochrome C oxidases	Cytochrome c oxidase subunit CcoQ (EC 1.9.3.1)	fig|6666666.73364.peg.1661	gi|728904492|KHG33901.1
Respiration	Respiration - no subcategory	Biogenesis of c-type cytochromes	Cytochrome c-type biogenesis protein DsbD, protein-disulfide reductase (EC 1.8.1.8)	fig|6666666.73364.peg.1211	gi|728904854|KHG34262.1
Respiration	Electron accepting reactions	trimethylamine N-oxide (TMAO) reductase	Cytochrome c-type protein TorC	fig|6666666.73364.peg.739	gi|728905525|KHG34932.1
Respiration	Respiration - no subcategory	Soluble cytochromes and functionally related electron carriers	Cytochrome c552 precursor (EC 1.7.2.2)	fig|6666666.73364.peg.113, fig|6666666.73364.peg.1577	gi|754568630|WP_041961975.1	gi|728903399|KHG32838.1
Respiration	Respiration - no subcategory	Soluble cytochromes and functionally related electron carriers	Cytochrome C553 (soluble cytochrome f)	fig|6666666.73364.peg.433, fig|6666666.73364.peg.1104	gi|728905261|gb|KHG34668.1|	gi|728903469|KHG32897.1
Respiration	Electron accepting reactions	Terminal cytochrome d ubiquinol oxidases	Cytochrome d ubiquinol oxidase subunit I (EC 1.10.3.-)	fig|6666666.73364.peg.2055	gi|728904346|KHG33756.1
Respiration	Electron accepting reactions	Terminal cytochrome oxidases	Cytochrome d ubiquinol oxidase subunit I (EC 1.10.3.-)	fig|6666666.73364.peg.2055	gi|728904346|KHG33756.1
Respiration	Electron accepting reactions	Terminal cytochrome d ubiquinol oxidases	Cytochrome d ubiquinol oxidase subunit II (EC 1.10.3.-)	fig|6666666.73364.peg.2056	gi|728904347|KHG33757.1
Respiration	Electron accepting reactions	Terminal cytochrome oxidases	Cytochrome d ubiquinol oxidase subunit II (EC 1.10.3.-)	fig|6666666.73364.peg.2056	gi|728904347|KHG33757.1
Respiration	Respiration - no subcategory	Soluble cytochromes and functionally related electron carriers	Ferredoxin	fig|6666666.73364.peg.565, fig|6666666.73364.peg.574, fig|6666666.73364.peg.2148, fig|6666666.73364.peg.2326, fig|6666666.73364.peg.2339	gi|728905378|gb|KHG34785.1|	gi|728905387|gb|KHG34794.1|	gi|728903330|KHG32795.1	gi|728904084|gb|KHG33496.1|	gi|728904094|gb|KHG33506.1|
Respiration	Respiration - no subcategory	Formate hydrogenase	Formate dehydrogenase chain D (EC 1.2.1.2)	fig|6666666.73364.peg.2358	gi|728904111|KHG33523.1
Respiration	Respiration - no subcategory	Formate hydrogenase	Formate dehydrogenase O gamma subunit (EC 1.2.1.2)	fig|6666666.73364.peg.315	gi|728903531|KHG32954.1
Respiration	Respiration - no subcategory	Formate hydrogenase	Formate dehydrogenase-O, iron-sulfur subunit (EC 1.2.1.2)	fig|6666666.73364.peg.1873, fig|6666666.73364.peg.2360	gi|728904681|KHG34090.1	gi|728904149|KHG33561.1
Respiration	Respiration - no subcategory	Formate hydrogenase	Formate dehydrogenase-O, major subunit (EC 1.2.1.2)	fig|6666666.73364.peg.1874, fig|6666666.73364.peg.1875, fig|6666666.73364.peg.1876, fig|6666666.73364.peg.2361, fig|6666666.73364.peg.2362, fig|6666666.73364.peg.2363	gi|728904682|KHG34091.1	gi|728904682|KHG34091.1	gi|728904683|gb|KHG34092.1|	gi|728904113|KHG33525.1	gi|728904113|KHG33525.1	gi|728904114|KHG33526.1
Respiration	Respiration - no subcategory	Formate hydrogenase	Formate hydrogenlyase subunit 3	fig|6666666.73364.peg.137	gi|728903709|KHG33127.1
Respiration	Respiration - no subcategory	Formate hydrogenase	Formate hydrogenlyase subunit 6	fig|6666666.73364.peg.132	gi|728903704|gb|KHG33122.1|
Respiration	Respiration - no subcategory	Formate hydrogenase	Formate hydrogenlyase subunit 7	fig|6666666.73364.peg.131	gi|728903703|KHG33121.1
Respiration	Electron donating reactions	Succinate dehydrogenase	Fumarate reductase cytochrome b subunit	fig|6666666.73364.peg.792	gi|728905571|KHG34978.1
Respiration	Electron donating reactions	Respiratory dehydrogenases 1	Glucose-methanol-choline (GMC) oxidoreductase:NAD binding site	fig|6666666.73364.peg.1417	gi|728905029|KHG34437.1
Respiration	Respiration - no subcategory	Formate hydrogenase	Hydrogenase-4 component A (EC 1.-.-.-)	fig|6666666.73364.peg.138	gi|728903710|KHG33128.1
Respiration	Respiration - no subcategory	Formate hydrogenase	Hydrogenase-4 component B (EC 1.-.-.-)	fig|6666666.73364.peg.137	gi|728903709|KHG33127.1
Respiration	Respiration - no subcategory	Formate hydrogenase	Hydrogenase-4 component C (EC 1.-.-.-)	fig|6666666.73364.peg.136	gi|728903708|KHG33126.1
Respiration	Respiration - no subcategory	Formate hydrogenase	Hydrogenase-4 component E (EC 1.-.-.-)	fig|6666666.73364.peg.135	gi|728903707|KHG33125.1
Respiration	Respiration - no subcategory	Formate hydrogenase	Hydrogenase-4 component F (EC 1.-.-.-)	fig|6666666.73364.peg.134	gi|728903706|KHG33124.1
Respiration	Respiration - no subcategory	Formate hydrogenase	Hydrogenase-4 component G (EC 1.-.-.-)	fig|6666666.73364.peg.133	gi|728903705|KHG33123.1
Respiration	Respiration - no subcategory	Formate hydrogenase	NAD-dependent formate dehydrogenase alpha subunit	fig|6666666.73364.peg.1922	gi|728904725|KHG34134.1
Respiration	Electron donating reactions	Respiratory Complex I	NADH ubiquinone oxidoreductase chain A (EC 1.6.5.3)	fig|6666666.73364.peg.475, fig|6666666.73364.peg.759	gi|728905293|gb|KHG34700.1|	gi|728905543|gb|KHG34950.1|
Respiration	Electron donating reactions	NADH ubiquinone oxidoreductase	NADH ubiquinone oxidoreductase chain A (EC 1.6.5.3)	fig|6666666.73364.peg.475, fig|6666666.73364.peg.759	gi|728905293|gb|KHG34700.1|
Respiration	Electron donating reactions	Respiratory Complex I	NADH-ubiquinone oxidoreductase chain B (EC 1.6.5.3)	fig|6666666.73364.peg.476, fig|6666666.73364.peg.758	gi|728905294|gb|KHG34701.1|	gi|728905542|gb|KHG34949.1|
Respiration	Electron donating reactions	NADH ubiquinone oxidoreductase	NADH-ubiquinone oxidoreductase chain B (EC 1.6.5.3)	fig|6666666.73364.peg.476, fig|6666666.73364.peg.758	gi|728905294|gb|KHG34701.1|	gi|728905542|gb|KHG34949.1|
Respiration	Electron donating reactions	Respiratory Complex I	NADH-ubiquinone oxidoreductase chain C (EC 1.6.5.3)	fig|6666666.73364.peg.477	gi|728905295|KHG34702.1
Respiration	Electron donating reactions	NADH ubiquinone oxidoreductase	NADH-ubiquinone oxidoreductase chain C (EC 1.6.5.3)	fig|6666666.73364.peg.477	gi|728905295|KHG34702.1
Respiration	Electron donating reactions	Respiratory Complex I	NADH-ubiquinone oxidoreductase chain D (EC 1.6.5.3)	fig|6666666.73364.peg.478, fig|6666666.73364.peg.757	gi|728905296|KHG34703.1	gi|728905541|KHG34948.1
Respiration	Electron donating reactions	NADH ubiquinone oxidoreductase	NADH-ubiquinone oxidoreductase chain D (EC 1.6.5.3)	fig|6666666.73364.peg.478, fig|6666666.73364.peg.757	gi|728905296|KHG34703.1	gi|728905541|KHG34948.1
Respiration	Electron donating reactions	Respiratory Complex I	NADH-ubiquinone oxidoreductase chain E (EC 1.6.5.3)	fig|6666666.73364.peg.479, fig|6666666.73364.peg.756, fig|6666666.73364.peg.2147	gi|728905297|KHG34704.1	gi|728905540|gb|KHG34947.1|	gi|728903335|KHG32798.1
Respiration	Electron donating reactions	NADH ubiquinone oxidoreductase	NADH-ubiquinone oxidoreductase chain E (EC 1.6.5.3)	fig|6666666.73364.peg.479, fig|6666666.73364.peg.756, fig|6666666.73364.peg.2147	gi|728905297|KHG34704.1	gi|728905540|gb|KHG34947.1|	gi|728903335|KHG32798.1
Respiration	Electron donating reactions	Respiratory Complex I	NADH-ubiquinone oxidoreductase chain F (EC 1.6.5.3)	fig|6666666.73364.peg.755	gi|728905539|KHG34946.1
Respiration	Electron donating reactions	NADH ubiquinone oxidoreductase	NADH-ubiquinone oxidoreductase chain F (EC 1.6.5.3)	fig|6666666.73364.peg.755	gi|728905539|KHG34946.1
Respiration	Electron donating reactions	Respiratory Complex I	NADH-ubiquinone oxidoreductase chain G (EC 1.6.5.3)	fig|6666666.73364.peg.480, fig|6666666.73364.peg.481, fig|6666666.73364.peg.747	gi|728905298|KHG34705.1	gi|728905299|KHG34706.1	gi|728905531|KHG34938.1
Respiration	Electron donating reactions	NADH ubiquinone oxidoreductase	NADH-ubiquinone oxidoreductase chain G (EC 1.6.5.3)	fig|6666666.73364.peg.480, fig|6666666.73364.peg.481, fig|6666666.73364.peg.747	gi|728905298|KHG34705.1	gi|728905299|KHG34706.1	gi|728905531|KHG34938.1
Respiration	Electron donating reactions	Respiratory Complex I	NADH-ubiquinone oxidoreductase chain H (EC 1.6.5.3)	fig|6666666.73364.peg.482, fig|6666666.73364.peg.748	gi|728905300|gb|KHG34707.1|	gi|728905532|KHG34939.1
Respiration	Electron donating reactions	NADH ubiquinone oxidoreductase	NADH-ubiquinone oxidoreductase chain H (EC 1.6.5.3)	fig|6666666.73364.peg.482, fig|6666666.73364.peg.748	gi|728905300|gb|KHG34707.1|	gi|728905532|KHG34939.1
Respiration	Electron donating reactions	Respiratory Complex I	NADH-ubiquinone oxidoreductase chain I (EC 1.6.5.3)	fig|6666666.73364.peg.483, fig|6666666.73364.peg.749	gi|728905301|KHG34708.1	gi|728905533|KHG34940.1
Respiration	Electron donating reactions	NADH ubiquinone oxidoreductase	NADH-ubiquinone oxidoreductase chain I (EC 1.6.5.3)	fig|6666666.73364.peg.483, fig|6666666.73364.peg.749	gi|728905301|KHG34708.1	gi|728905533|KHG34940.1
Respiration	Electron donating reactions	Respiratory Complex I	NADH-ubiquinone oxidoreductase chain J (EC 1.6.5.3)	fig|6666666.73364.peg.484, fig|6666666.73364.peg.750	gi|728905302|KHG34709.1	gi|728905534|KHG34941.1
Respiration	Electron donating reactions	NADH ubiquinone oxidoreductase	NADH-ubiquinone oxidoreductase chain J (EC 1.6.5.3)	fig|6666666.73364.peg.484, fig|6666666.73364.peg.750	gi|728905302|KHG34709.1	gi|728905534|KHG34941.1
Respiration	Electron donating reactions	Respiratory Complex I	NADH-ubiquinone oxidoreductase chain K (EC 1.6.5.3)	fig|6666666.73364.peg.485, fig|6666666.73364.peg.751	gi|728905303|gb|KHG34710.1|	gi|728905535|gb|KHG34942.1|
Respiration	Electron donating reactions	NADH ubiquinone oxidoreductase	NADH-ubiquinone oxidoreductase chain K (EC 1.6.5.3)	fig|6666666.73364.peg.485, fig|6666666.73364.peg.751	gi|728905303|gb|KHG34710.1|	gi|728905535|gb|KHG34942.1|
Respiration	Electron donating reactions	Respiratory Complex I	NADH-ubiquinone oxidoreductase chain L (EC 1.6.5.3)	fig|6666666.73364.peg.486, fig|6666666.73364.peg.752	gi|728905304|KHG34711.1	gi|728905536|KHG34943.1
Respiration	Electron donating reactions	NADH ubiquinone oxidoreductase	NADH-ubiquinone oxidoreductase chain L (EC 1.6.5.3)	fig|6666666.73364.peg.486, fig|6666666.73364.peg.752	gi|728905304|KHG34711.1	gi|728905536|KHG34943.1
Respiration	Electron donating reactions	Respiratory Complex I	NADH-ubiquinone oxidoreductase chain M (EC 1.6.5.3)	fig|6666666.73364.peg.487, fig|6666666.73364.peg.753	gi|728905305|KHG34712.1	gi|728905537|KHG34944.1
Respiration	Electron donating reactions	NADH ubiquinone oxidoreductase	NADH-ubiquinone oxidoreductase chain M (EC 1.6.5.3)	fig|6666666.73364.peg.487, fig|6666666.73364.peg.753	gi|728905305|KHG34712.1	gi|728905537|KHG34944.1
Respiration	Electron donating reactions	Respiratory Complex I	NADH-ubiquinone oxidoreductase chain N (EC 1.6.5.3)	fig|6666666.73364.peg.488, fig|6666666.73364.peg.754	gi|728905306|gb|KHG34713.1|	gi|728905538|KHG34945.1
Respiration	Electron donating reactions	NADH ubiquinone oxidoreductase	NADH-ubiquinone oxidoreductase chain N (EC 1.6.5.3)	fig|6666666.73364.peg.488, fig|6666666.73364.peg.754	gi|728905306|gb|KHG34713.1|	gi|728905538|KHG34945.1
Respiration	Electron donating reactions	Hydrogenases	Ni,Fe-hydrogenase I cytochrome b subunit	fig|6666666.73364.peg.2426	gi|754568418|WP_041961764.1
Respiration	Electron donating reactions	Hydrogenases	Periplasmic [Fe] hydrogenase large subunit (EC 1.12.7.2)	fig|6666666.73364.peg.313	gi|728903529|KHG32952.1
Respiration	Electron donating reactions	Hydrogenases	Periplasmic [Fe] hydrogenase small subunit (EC 1.12.7.2)	fig|6666666.73364.peg.314	gi|728903530|KHG32953.1
Respiration	Electron accepting reactions	Anaerobic respiratory reductases	polysulfide reductase, subunit A	fig|6666666.73364.peg.607, fig|6666666.73364.peg.611, fig|6666666.73364.peg.1121	gi|728905417|KHG34824.1	gi|728905421|KHG34828.1	gi|728903450|KHG32880.1
Respiration	Electron accepting reactions	Anaerobic respiratory reductases	polysulfide reductase, subunit B	fig|6666666.73364.peg.608, fig|6666666.73364.peg.612	gi|728905418|gb|KHG34825.1|	gi|728905422|KHG34829.1
Respiration	Electron accepting reactions	Anaerobic respiratory reductases	polysulfide reductase, subunit C	fig|6666666.73364.peg.609, fig|6666666.73364.peg.613	gi|728905419|KHG34826.1	gi|728905423|KHG34830.1
Respiration	Electron donating reactions	Respiratory dehydrogenases 1	Proline dehydrogenase (EC 1.5.99.8) (Proline oxidase)	fig|6666666.73364.peg.714	gi|728905838|KHG35245.1
Respiration	Electron donating reactions	Hydrogenases	Protein hydE	fig|6666666.73364.peg.2216	gi|728904213|KHG33624.1
Respiration	Respiration - no subcategory	Biogenesis of c-type cytochromes	Putative cytochrome C-type biogenesis protein	fig|6666666.73364.peg.114, fig|6666666.73364.peg.870, fig|6666666.73364.peg.2380	gi|728903723|KHG33141.1	gi|728905641|KHG35048.1	gi|728904151|KHG33563.1
Respiration	Respiration - no subcategory	Formate hydrogenase	Putative formate dehydrogenase iron-sulfur subunit (EC 1.2.1.2)	fig|6666666.73364.peg.1873, fig|6666666.73364.peg.2360	gi|728904681|KHG34090.1	gi|728904149|KHG33561.1
Respiration	Respiration - no subcategory	Formate hydrogenase	Putative formate dehydrogenase-specific chaperone	fig|6666666.73364.peg.1878, fig|6666666.73364.peg.2365	gi|728904685|KHG34094.1	gi|728904150|KHG33562.1
Respiration	Respiration - no subcategory	Formate hydrogenase	Putative formate dehydrogenase, cytochrome B subunit (EC 1.2.1.2)	fig|6666666.73364.peg.1872, fig|6666666.73364.peg.2359	gi|728904680|KHG34089.1	gi|728904112|KHG33524.1
Respiration	Electron donating reactions	Succinate dehydrogenase	Putative succinate dehydrogenase cytochrome b subunit	fig|6666666.73364.peg.217, fig|6666666.73364.peg.1312	gi|728903625|KHG33045.1	gi|728904940|KHG34348.1
Respiration	Electron donating reactions	Hydrogenases	Quinone-reactive Ni/Fe hydrogenase, cytochrome b subunit	fig|6666666.73364.peg.2214	gi|728904211|gb|KHG33622.1|
Respiration	Electron donating reactions	Hydrogenases	Quinone-reactive Ni/Fe-hydrogenase large chain (EC 1.12.5.1)	fig|6666666.73364.peg.2213	gi|728904210|gb|KHG33621.1|
Respiration	Electron donating reactions	Hydrogenases	Quinone-reactive Ni/Fe-hydrogenase small chain precursor (EC 1.12.5.1)	fig|6666666.73364.peg.2212	gi|728904209|gb|KHG33620.1|
Respiration	Electron donating reactions	Succinate dehydrogenase	Succinate dehydrogenase flavoprotein subunit (EC 1.3.99.1)	fig|6666666.73364.peg.222, fig|6666666.73364.peg.793, fig|6666666.73364.peg.1314	gi|728903629|gb|KHG33049.1|	gi|728905572|gb|KHG34979.1|	gi|728904942|KHG34350.1
Respiration	Electron donating reactions	Succinate dehydrogenase	Succinate dehydrogenase iron-sulfur protein (EC 1.3.99.1)	fig|6666666.73364.peg.794, fig|6666666.73364.peg.1313	gi|728905573|gb|KHG34980.1|	gi|728904941|KHG34349.1
Respiration	Electron accepting reactions	Tetrathionate respiration	Tetrathionate reductase subunit A	fig|6666666.73364.peg.2289	gi|728904269|KHG33680.1
Respiration	Electron accepting reactions	Tetrathionate respiration	Tetrathionate reductase subunit B	fig|6666666.73364.peg.2287	gi|728904267|KHG33678.1
Respiration	Electron accepting reactions	Tetrathionate respiration	Tetrathionate reductase subunit C	fig|6666666.73364.peg.2288	gi|728904268|KHG33679.1
Respiration	Electron accepting reactions	Anaerobic respiratory reductases	Thiosulfate reductase electron transport protein phsB	fig|6666666.73364.peg.75, fig|6666666.73364.peg.1120, fig|6666666.73364.peg.1431	gi|728903731|gb|KHG33148.1|	gi|728903449|gb|KHG32879.1|	gi|728905043|gb|KHG34451.1|
Respiration	Electron accepting reactions	Anaerobic respiratory reductases	Thiosulfate reductase precursor (EC 1.-.-.-)	fig|6666666.73364.peg.76, fig|6666666.73364.peg.1430	gi|728903732|KHG33149.1	gi|728905042|KHG34450.1
Respiration	Electron accepting reactions	trimethylamine N-oxide (TMAO) reductase	Trimethylamine-N-oxide reductase (EC 1.6.6.9)	fig|6666666.73364.peg.738	gi|728905524|KHG34931.1
Respiration	Electron accepting reactions	Ubiquinone Menaquinone-cytochrome c reductase complexes	ubiquinol cytochrome C oxidoreductase, cytochrome C1 subunit	fig|6666666.73364.peg.270, fig|6666666.73364.peg.306, fig|6666666.73364.peg.1101, fig|6666666.73364.peg.1147	gi|728903610|KHG33031.1	gi|728903610|KHG33031.1	gi|728903466|KHG32894.1	gi|728903417|KHG32852.1
Respiration	Electron accepting reactions	Ubiquinone Menaquinone-cytochrome c reductase complexes	Ubiquinol--cytochrome c reductase, cytochrome B subunit (EC 1.10.2.2)	fig|6666666.73364.peg.271, fig|6666666.73364.peg.1102, fig|6666666.73364.peg.1148, fig|6666666.73364.peg.1448	gi|728903611|gb|KHG33032.1|	gi|728903467|KHG32895.1	gi|728903418|KHG32853.1	gi|728905055|KHG34463.1
Respiration	Electron accepting reactions	Ubiquinone Menaquinone-cytochrome c reductase complexes	Ubiquinol-cytochrome C reductase iron-sulfur subunit (EC 1.10.2.2)	fig|6666666.73364.peg.272, fig|6666666.73364.peg.1103, fig|6666666.73364.peg.1149	gi|728903612|gb|KHG33033.1|	gi|728903468|gb|KHG32896.1|	gi|728903419|KHG32854.1
Respiration	Electron donating reactions	Hydrogenases	Uptake hydrogenase large subunit (EC 1.12.99.6)	fig|6666666.73364.peg.2211	gi|728904208|KHG33619.1
Respiration	Electron donating reactions	Hydrogenases	Uptake hydrogenase small subunit precursor (EC 1.12.99.6)	fig|6666666.73364.peg.2210	gi|728904207|KHG33618.1

## Sheet: Table G
Table G. Annotated genes involved in nitrogen metabolism for S. cavolei MES.
Category	Subcategory	Subsystem	Role	Features	NCBI Identifier
Nitrogen Metabolism	Nitrogen Metabolism - no subcategory	Ammonia assimilation	[Protein-PII] uridylyltransferase (EC 2.7.7.59)	fig|6666666.73364.peg.2011	gi|728904309|KHG33719.1
Nitrogen Metabolism	Nitrogen Metabolism - no subcategory	Ammonia assimilation	Ammonium transporter	fig|6666666.73364.peg.454, fig|6666666.73364.peg.1382	gi|728905273|KHG34680.1	gi|728905003|KHG34411.1
Nitrogen Metabolism	Nitrogen Metabolism - no subcategory	Nitrate and nitrite ammonification	Cytochrome c nitrite reductase, small subunit NrfH	fig|6666666.73364.peg.1578	gi|728903400|KHG32839.1
Nitrogen Metabolism	Nitrogen Metabolism - no subcategory	Nitrate and nitrite ammonification	Cytochrome c552 precursor (EC 1.7.2.2)	fig|6666666.73364.peg.113, fig|6666666.73364.peg.1577	gi|754568630|WP_041961975.1	gi|728903399|KHG32838.1
Nitrogen Metabolism	Nitrogen Metabolism - no subcategory	Nitrate and nitrite ammonification	Ferredoxin-type protein NapF (periplasmic nitrate reductase)	fig|6666666.73364.peg.147	gi|728903726|KHG33144.1
Nitrogen Metabolism	Nitrogen Metabolism - no subcategory	Nitrate and nitrite ammonification	Ferredoxin-type protein NapG (periplasmic nitrate reductase)	fig|6666666.73364.peg.144, fig|6666666.73364.peg.2564	gi|728903715|KHG33133.1	gi|728903969|KHG33383.1
Nitrogen Metabolism	Nitrogen Metabolism - no subcategory	Ammonia assimilation	Glutamate synthase [NADPH] large chain (EC 1.4.1.13)	fig|6666666.73364.peg.923	gi|728905689|KHG35096.1
Nitrogen Metabolism	Nitrogen Metabolism - no subcategory	Ammonia assimilation	Glutamate synthase [NADPH] small chain (EC 1.4.1.13)	fig|6666666.73364.peg.924, fig|6666666.73364.peg.1118, fig|6666666.73364.peg.1353, fig|6666666.73364.peg.2435	gi|728905690|gb|KHG35097.1|	gi|728903463|KHG32892.1	gi|728904974|KHG34382.1	gi|728904002|KHG33415.1
Nitrogen Metabolism	Nitrogen Metabolism - no subcategory	Ammonia assimilation	Glutamine synthetase type I (EC 6.3.1.2)	fig|6666666.73364.peg.1546	gi|728905144|KHG34552.1
Nitrogen Metabolism	Nitrogen Metabolism - no subcategory	Nitrosative stress	Hydroxylamine reductase (EC 1.7.-.-)	fig|6666666.73364.peg.844	gi|728905619|KHG35026.1
Nitrogen Metabolism	Nitrogen Metabolism - no subcategory	Nitrate and nitrite ammonification	Nitrate reductase cytochrome c550-type subunit	fig|6666666.73364.peg.146	gi|728903717|KHG33135.1
Nitrogen Metabolism	Nitrogen Metabolism - no subcategory	Ammonia assimilation	Nitrogen regulatory protein P-II	fig|6666666.73364.peg.453, fig|6666666.73364.peg.1383	gi|728905272|gb|KHG34679.1|	gi|728905004|gb|KHG34412.1|
Nitrogen Metabolism	Denitrification	Denitrifying reductase gene clusters	Nitrous oxide reductase maturation protein NosD	fig|6666666.73364.peg.2565	gi|728903975|KHG33389.1
Nitrogen Metabolism	Denitrification	Denitrification	Nitrous oxide reductase maturation protein NosD	fig|6666666.73364.peg.2565	gi|728903975|KHG33389.1
Nitrogen Metabolism	Denitrification	Denitrifying reductase gene clusters	Nitrous oxide reductase maturation protein NosF (ATPase)	fig|6666666.73364.peg.2560	gi|728903965|gb|KHG33379.1|
Nitrogen Metabolism	Denitrification	Denitrification	Nitrous oxide reductase maturation protein NosF (ATPase)	fig|6666666.73364.peg.2560	gi|728903975|KHG33389.1
Nitrogen Metabolism	Denitrification	Denitrifying reductase gene clusters	Nitrous oxide reductase maturation protein, outer-membrane lipoprotein NosL	fig|6666666.73364.peg.2559	gi|728903964|KHG33378.1
Nitrogen Metabolism	Denitrification	Denitrifying reductase gene clusters	Nitrous oxide reductase maturation transmembrane protein NosY	fig|6666666.73364.peg.2553	gi|728903959|KHG33373.1
Nitrogen Metabolism	Denitrification	Denitrifying reductase gene clusters	Nitrous-oxide reductase (EC 1.7.99.6)	fig|6666666.73364.peg.2351, fig|6666666.73364.peg.2567	gi|728904148|KHG33560.1	gi|728903971|KHG33385.1
Nitrogen Metabolism	Nitrogen Metabolism - no subcategory	Nitrosative stress	NnrS protein involved in response to NO	fig|6666666.73364.peg.1288	gi|728904920|KHG34328.1
Nitrogen Metabolism	Denitrification	Denitrification	NnrS protein involved in response to NO	fig|6666666.73364.peg.1288	gi|728904920|KHG34328.1
Nitrogen Metabolism	Nitrogen Metabolism - no subcategory	Nitrate and nitrite ammonification	NrfC protein	fig|6666666.73364.peg.2382	gi|728904131|KHG33543.1
Nitrogen Metabolism	Nitrogen Metabolism - no subcategory	Nitrate and nitrite ammonification	NrfD protein	fig|6666666.73364.peg.2381, fig|6666666.73364.peg.2571	gi|728904130|KHG33542.1	gi|728904130|KHG33542.1
Nitrogen Metabolism	Nitrogen Metabolism - no subcategory	Nitrate and nitrite ammonification	Periplasmic nitrate reductase component NapL	fig|6666666.73364.peg.148	gi|728903718|KHG33136.1
Nitrogen Metabolism	Nitrogen Metabolism - no subcategory	Nitrate and nitrite ammonification	Periplasmic nitrate reductase precursor (EC 1.7.99.4)	fig|6666666.73364.peg.143	gi|728903714|KHG33132.1
Nitrogen Metabolism	Nitrogen Metabolism - no subcategory	Nitrate and nitrite ammonification	Polyferredoxin NapH (periplasmic nitrate reductase)	fig|6666666.73364.peg.145, fig|6666666.73364.peg.2561	gi|728903716|KHG33134.1	gi|728903966|KHG33380.1
Nitrogen Metabolism	Nitrogen Metabolism - no subcategory	Nitrate and nitrite ammonification	Respiratory nitrate reductase alpha chain (EC 1.7.99.4)	fig|6666666.73364.peg.1107	gi|918383148|WP_052435423.1
Nitrogen Metabolism	Denitrification	Denitrifying reductase gene clusters	Respiratory nitrate reductase alpha chain (EC 1.7.99.4)	fig|6666666.73364.peg.1107	gi|918383148|WP_052435423.1
Nitrogen Metabolism	Nitrogen Metabolism - no subcategory	Nitrate and nitrite ammonification	Respiratory nitrate reductase beta chain (EC 1.7.99.4)	fig|6666666.73364.peg.1106	gi|728903473|KHG32901.1
Nitrogen Metabolism	Denitrification	Denitrifying reductase gene clusters	Respiratory nitrate reductase beta chain (EC 1.7.99.4)	fig|6666666.73364.peg.1106	gi|728903473|KHG32901.1

## Sheet: Table H
Table H. Annotated genes involved in sulfur metabolism for S. cavolei MES
Category	Subcategory	Subsystem	Role	Features	NCBI Identifier
Sulfur Metabolism	Inorganic sulfur assimilation	Inorganic Sulfur Assimilation	Adenylyl-sulfate reductase [thioredoxin] (EC 1.8.4.10)	fig|6666666.73364.peg.24	gi|728903793|KHG33209.1
Sulfur Metabolism	Inorganic sulfur assimilation	Inorganic Sulfur Assimilation	Adenylylsulfate kinase (EC 2.7.1.25)	fig|6666666.73364.peg.26, fig|6666666.73364.peg.1589, fig|6666666.73364.peg.2500	gi|754569872|ref|WP_041963211.1|	gi|728903380|KHG32824.1	gi|754569872|ref|WP_041963211.1|
Sulfur Metabolism	Sulfur Metabolism - no subcategory	Thioredoxin-disulfide reductase	Alkyl hydroperoxide reductase protein C (EC 1.6.4.-)	fig|6666666.73364.peg.169	gi|728903659|KHG33078.1
Sulfur Metabolism	Sulfur Metabolism - no subcategory	Thioredoxin-disulfide reductase	Alkyl hydroperoxide reductase subunit C-like protein	fig|6666666.73364.peg.563	gi|728905376|gb|KHG34783.1|
Sulfur Metabolism	Inorganic sulfur assimilation	Inorganic Sulfur Assimilation	Conserved hypothetical protein probably involved in assimilatory sulfate reduction	fig|6666666.73364.peg.23	gi|728903792|KHG33208.1
Sulfur Metabolism	Inorganic sulfur assimilation	Inorganic Sulfur Assimilation	Ferredoxin	fig|6666666.73364.peg.565, fig|6666666.73364.peg.574, fig|6666666.73364.peg.2148, fig|6666666.73364.peg.2326, fig|6666666.73364.peg.2339	gi|728905378|gb|KHG34785.1|	gi|728905387|gb|KHG34794.1|	gi|728903330|KHG32795.1	gi|728904084|gb|KHG33496.1|	gi|728904094|gb|KHG33506.1|
Sulfur Metabolism	Inorganic sulfur assimilation	Inorganic Sulfur Assimilation	Ferredoxin--sulfite reductase (EC 1.8.7.1)	fig|6666666.73364.peg.30	gi|728903798|KHG33214.1
Sulfur Metabolism	Inorganic sulfur assimilation	Inorganic Sulfur Assimilation	Phosphoadenylyl-sulfate reductase [thioredoxin] (EC 1.8.4.8)	fig|6666666.73364.peg.24	gi|728903793|KHG33209.1
Sulfur Metabolism	Inorganic sulfur assimilation	Inorganic Sulfur Assimilation	Sulfate adenylyltransferase subunit 1 (EC 2.7.7.4)	fig|6666666.73364.peg.26, fig|6666666.73364.peg.2500	gi|754569872|ref|WP_041963211.1|	gi|754569872|ref|WP_041963211.1|
Sulfur Metabolism	Inorganic sulfur assimilation	Inorganic Sulfur Assimilation	Sulfate adenylyltransferase subunit 2 (EC 2.7.7.4)	fig|6666666.73364.peg.25	gi|728903794|KHG33210.1
Sulfur Metabolism	Sulfur Metabolism - no subcategory	Thioredoxin-disulfide reductase	Thiol peroxidase, Bcp-type (EC 1.11.1.15)	fig|6666666.73364.peg.519	gi|728905336|KHG34743.1
Sulfur Metabolism	Sulfur Metabolism - no subcategory	Thioredoxin-disulfide reductase	Thiol peroxidase, Tpx-type (EC 1.11.1.15)	fig|6666666.73364.peg.1287, fig|6666666.73364.peg.2134	gi|728905175|KHG34583.1	gi|728904410|gb|KHG33820.1|
Sulfur Metabolism	Sulfur Metabolism - no subcategory	Thioredoxin-disulfide reductase	Thioredoxin reductase (EC 1.8.1.9)	fig|6666666.73364.peg.510, fig|6666666.73364.peg.2410	gi|728905327|KHG34734.1	gi|728903983|gb|KHG33396.1|

## Sheet: Table I
Table I. Protein BLAST analysis of the iron hydrogenase from Sulfurospirillum cavolei MES. The protein sequence from S. cavolei MES was used to search the other 10 Sulfurospirillum genomes for the presence of homologous proteins.
Protein BLAST of Fe-hydrogenase from S. cavolei MES with:	sequence	score (bits)	E- value	length	identities	positives	gaps
S. cavolei NBRC	fig|6666666.103034.peg.2178	604	0	292	0.98	0.99		Query: 159 LEEGTEFIKKVRYWVLGERGEDLEHVAHHPLPHFTSCCPAWIKNAETFHPELIPHISGAK 218
	Periplasmic [Fe] hydrogenase large subunit (EC 1.12.7.2)							+EEGTEFIKKVRYWVLGERGEDLEHVAHHPLPHFTSCCPAWIKNAETFHPELIPHISGAK
								Sbjct: 1 MEEGTEFIKKVRYWVLGERGEDLEHVAHHPLPHFTSCCPAWIKNAETFHPELIPHISGAK 60
								Query: 219 SPMQMGGALAKTWAAEFVWKKDPRDVYLVGVMPCTAKIFEASRPEFNSAYEYFKAENKIP 278
								SPMQMGGALAKTWAAEFVWKKDPRDVYLVGVMPCTAKIFEASRPEFNSAYEY KAENKIP
								Sbjct: 61 SPMQMGGALAKTWAAEFVWKKDPRDVYLVGVMPCTAKIFEASRPEFNSAYEYLKAENKIP 120
								Query: 279 ENTASFQDIDAILTVRDIAEIFRRKGINPLLMSDEREVETTNVYTGAATIFGASGGVMEA 338
								ENTASFQDIDAILTVRDIAEIFRRKGINPLLMSDEREVETTNVYTGAATIFGASGGVMEA
								Sbjct: 121 ENTASFQDIDAILTVRDIAEIFRRKGINPLLMSDEREVETTNVYTGAATIFGASGGVMEA 180
								Query: 339 ALRTAYFLLSGTELSNPDITLVRGYEQDIVEATIPVPLKALNGKVINVKVAVVNGASRNI 398
								ALRTAYFLLSGTELSNPDITLVRGYEQDIVEATIPVPLKALNGKVINVKVAVVNGASRNI
								Sbjct: 181 ALRTAYFLLSGTELSNPDITLVRGYEQDIVEATIPVPLKALNGKVINVKVAVVNGASRNI 240
								Query: 399 KEIVKRLRDDKNQYHFVEVMNCPGGCVNGGGQPVRTMGTSWLHPLLPLPLRA 450
								KEIVKRL DDKNQYHFVEVMNCPGGCVNGGGQPVRTMGTSWLHPLLPLPLRA
								Sbjct: 241 KEIVKRLTDDKNQYHFVEVMNCPGGCVNGGGQPVRTMGTSWLHPLLPLPLRA 292
S. cavolei NBRC	fig|6666666.103034.peg.2179	323	1e-112	155	0.99	0.99		Query: 1 MSEVSKIRTFPPSQESWGGETAFEGTHRKGELRGIIKINQDNCVGCDTCTAFCPTEAIKG 60
	Periplasmic [Fe] hydrogenase large subunit (EC 1.12.7.2)							MSEVSKIRTFPPSQESWGGE AFEGTHRKGELRGIIKINQDNCVGCDTCTAFCPTEAIKG
								Sbjct: 1 MSEVSKIRTFPPSQESWGGEAAFEGTHRKGELRGIIKINQDNCVGCDTCTAFCPTEAIKG 60
								Query: 61 SLGVAHAISTNKCVACGQCLVNCPFGAIEQMSFVDIVMEKLADPKAFVVSHPAPAVRVAI 120
								SLGVAHAISTNKCVACGQCLVNCPFGAIEQMSFVDIVMEKLADPKAFVVSHPAPAVRVAI
								Sbjct: 61 SLGVAHAISTNKCVACGQCLVNCPFGAIEQMSFVDIVMEKLADPKAFVVSHPAPAVRVAI 120
								Query: 121 AEEFGAPAGELTINRLYNAFEKAGFHNYDINFAAD 155
								AEEFGAPAGELTINRLYNAFEKAGFHNYDINFAAD
								Sbjct: 121 AEEFGAPAGELTINRLYNAFEKAGFHNYDINFAAD 155
S. arsenophilum NBRC	fig|6666666.103035.peg.294	43	3e-06	141	0.36	0.44	0.08	Query: 33 RGIIKINQDNCVGCDTCTAFCPTEAIKGSLGVAHA-----ISTNKCVACGQCLVNCPFGA 87
	Carbon monoxide-induced hydrogenase iron-sulfur protein CooX							+G + +++ CV C TC CP AI S I N C CG C CP GA
								Sbjct: 5 KGKVAFDKEQCVLCQTCVFVCPAGAINISCVTPQQSYDFIIWHNTCTLCGNCAYFCPTGA 64
								Query: 88 I 88
								I
								Sbjct: 65 I 65
S. sp. UCH001	fig|6666666.116413.peg.1166	44	1e-06	141	0.37	0.42	0.08	Query: 33 RGIIKINQDNCVGCDTCTAFCPTEAIKGSLGVAHA-----ISTNKCVACGQCLVNCPFGA 87
	Carbon monoxide-induced hydrogenase iron-sulfur protein CooX							+G + +D CV C TC CP AI S I N C CG C CP GA
								Sbjct: 5 KGKVAFQKDQCVLCQTCAFVCPAGAINISCITPQQSYDFFIWHNTCTLCGNCAYFCPTGA 64
								Query: 88 I 88
								I
								Sbjct: 65 I 65
S. cavolei UCH003	fig|6666666.116412.peg.1869	858	0	450	0.92	0.96		Query: 1 MSEVSKIRTFPPSQESWGGETAFEGTHRKGELRGIIKINQDNCVGCDTCTAFCPTEAIKG 60
	Periplasmic [Fe] hydrogenase large subunit (EC 1.12.7.2)							MSEVSKIRTFPPS+ESWGGE AFEGTHRKGELRGIIKINQDNCVGCDTCTAFCPTEAIKG
								Sbjct: 1 MSEVSKIRTFPPSKESWGGEAAFEGTHRKGELRGIIKINQDNCVGCDTCTAFCPTEAIKG 60
								Query: 61 SLGVAHAISTNKCVACGQCLVNCPFGAIEQMSFVDIVMEKLADPKAFVVSHPAPAVRVAI 120
								SLGVAHAISTNKCVACGQCLVNCPFGAIEQMSFVD +M+KL DPKAFVV+HP+PAVRV+I
								Sbjct: 61 SLGVAHAISTNKCVACGQCLVNCPFGAIEQMSFVDEIMKKLDDPKAFVVAHPSPAVRVSI 120
								Query: 121 AEEFGAPAGELTINRLYNAFEKAGFHNYDINFAADQTILEEGTEFIKKVRYWVLGERGED 180
								AEEFG G+LTINRLYNAFEKAGFHNYD+NFAADQTILEEGTEFIKKVRYWVLGERGED
								Sbjct: 121 AEEFGGTPGDLTINRLYNAFEKAGFHNYDVNFAADQTILEEGTEFIKKVRYWVLGERGED 180
								Query: 181 LEHVAHHPLPHFTSCCPAWIKNAETFHPELIPHISGAKSPMQMGGALAKTWAAEFVWKKD 240
								LEHVAHHPLPHFTSCCPAW+KNAETFHPELIPHISGAKSP+QMGGALAKTWAAEFVWKKD
								Sbjct: 181 LEHVAHHPLPHFTSCCPAWVKNAETFHPELIPHISGAKSPIQMGGALAKTWAAEFVWKKD 240
								Query: 241 PRDVYLVGVMPCTAKIFEASRPEFNSAYEYFKAENKIPENTASFQDIDAILTVRDIAEIF 300
								PRD+Y+V V PCTAKIFEASRPEFNSAYE+ KAE+KIP+ T SFQDIDA+LT RD AEIF
								Sbjct: 241 PRDIYMVSVTPCTAKIFEASRPEFNSAYEHLKAESKIPQETPSFQDIDAVLTARDAAEIF 300
								Query: 301 RRKGINPLLMSDEREVETTNVYTGAATIFGASGGVMEAALRTAYFLLSGTELSNPDITLV 360
								RRKGINPL MSDERE+ET NVYTGAATIFGASGGVMEAALRTAYF+LSGTELSNPDITLV
								Sbjct: 301 RRKGINPLTMSDEREIETMNVYTGAATIFGASGGVMEAALRTAYFILSGTELSNPDITLV 360
								Query: 361 RGYEQDIVEATIPVPLKALNGKVINVKVAVVNGASRNIKEIVKRLRDDKNQYHFVEVMNC 420
								RGYEQDIVEATIPVPLKALNGK+INVKVAVVNGASRNIKEIVKRL DDKNQYHFVEVMNC
								Sbjct: 361 RGYEQDIVEATIPVPLKALNGKIINVKVAVVNGASRNIKEIVKRLIDDKNQYHFVEVMNC 420
								Query: 421 PGGCVNGGGQPVRTMGTSW 439
								PGGCVNGGGQPVRTMGTSW
								Sbjct: 421 PGGCVNGGGQPVRTMGTSW 439
S. barnesii SES3	fig|6666666.73314.peg.402	42	100000	166	0.28	0.38	0.18	Query: 1 MSEVSKIRTFP-PSQESWGGETAFEGTHR--KGELRGIIKINQDNCVGCDTCTAFCPTEA 57
	NADH-ubiquinone oxidoreductase chain I (EC 1.6.5.3)							+S+ SK++TF P ++ + + G HR K E I CV C C CP E
								Sbjct: 37 LSDTSKVKTFSYPEEQPRDITSRYRGVHRLTKREDESI------RCVACFMCATACPAEC 90
								Query: 58 I-----------KGSLGVAHAISTNKCVACGQCLVNCPFGAIEQ----MSFVDIVMEKLA 102
								I + I +CV CG C+ CP AI SFV E
								Sbjct: 91 IFIEAKERDDGVDEKMPEVFTIDLLECVFCGGCVEACPCDAIRMDTGIFSFVAKAREDFM 150
								Query: 103 DPKAFVVSH 111
								K ++SH
								Sbjct: 151 LTKEKLLSH 159
S. Am-N	fig|6666666.83557.peg.140	48	3e-07	292	0.29	0.38	0.03	Query: 23 FEGTHRKGELRGIIKINQDNCVGCDTCTAFCPTEAI---KGSLGVAHAISTNKCVACGQC 79
	Carbon monoxide-induced hydrogenase small subunit CooL							+G RG + + +++C C TC CP+ AI K G H I N C CG C
								Sbjct: 149 LDGFEAPKSFRGKMSLKEEDCTACRTCETVCPSNAIQITKIQDGYIHKIWHNSCCFCGNC 208
								Query: 80 LVNCPFGAIEQMSFVDIVMEKLADPKAFVVSHPAPAVRVAIAEEFGAPAGELTINRLY 137
								CP AI + D K V S +EF PA + IN+ Y
								Sbjct: 209 AYYCPTDAIFSTNNFDTAKLKNQKFTDIVESFIKLKKCKECGKEF-KPATKNLINKAY 265
S. SCADC	fig|6666666.83417.peg.2711	40	0.0001	279	0.73	0.44	0.08	Query: 33 RGIIKINQDNCVGCDTCTAFCPTEAIKGSL-----GVAHAISTNKCVACGQCLVNCPFGA 87
	Carbon monoxide-induced hydrogenase small subunit CooL							+G I +++ CV C TC CP AI S I N C CG C CP GA
								Sbjct: 143 KGKITFDKEQCVLCQTCAFVCPAGAINISCVEPQKNYDFIIWHNTCTVCGNCTYFCPTGA 202
								Query: 88 I 88
								I
								Sbjct: 203 I 203
S. arcachonense	fig|6666666.75506.peg.1437	36	0.0004	105	0.27	0.41	0.09	Query: 38 INQDNCVGCDTCTAFCP------TEAIKGSLG-VAHAISTNKCVACGQCLVNCPFGAIEQ 90
	2-oxoglutarate oxidoreductase, delta subunit, putative (EC 1.2.7.3)							+N C CD C + CP A +LG + + + C+ C C ++CP AI
								Sbjct: 14 VNISRCKACDVCVSMCPAGVLAMVAAPSSTLGSMIEVVEPDACIGCRDCELHCPDFAIYV 73
								Query: 91 MSFVDIVMEKLAD 103
								+ KL D
								Sbjct: 74 ADRKEYKFSKLTD 86
S. deleyianum	fig|6666666.71157.peg.1225	39	5e-05	139	0.33	0.42	0.1	Query: 36 IKINQDNCVGCDTCTAFCPTEAI------KGSLGVAHAISTNKCVACGQCLVNCPFGAI 88
	Carbon monoxide-induced hydrogenase iron-sulfur protein CooX							IK CV C+TC CP AI + + N C CG C+ CP GA+
								Sbjct: 3 IKFENTLCVLCNTCLFVCPANAICIEKTAQTESMYDFTLWHNSCTLCGNCIYYCPSGAL 61
S. multivorans	fig|6666666.71156.peg.1313	41	1e-05	141	0.39	0.45	0.08	Query: 33 RGIIKINQDNCVGCDTCTAFCPTEAIKGSLGVAHA-----ISTNKCVACGQCLVNCPFGA 87
	Carbon monoxide-induced hydrogenase iron-sulfur protein CooX							+G I +++ CV C TC CP AI S H I N C CG C CP GA
								Sbjct: 5 KGKITFDKEQCVLCQTCAFVCPAGAINISCVEPHKSYDFIIWHNTCTVCGNCTYFCPTGA 64
								Query: 88 I 88
								I
								Sbjct: 65 I 65

## Sheet: Table J
Table J.
S. multivorans (central carbon metabolsim, TCA cycle)				BLAST against MES draft genome	length	score	expect	method	identities	positives	gaps	Psi-BLAST	query coverage	Identity	accession number
aconitate hydratase		product_id	AHJ12859.1	peg.2283	852	1577	0	compositional matrix adjust.	770/852 (90%)	813/852 (95%)		hypothetical protein [Sulfurospirillum sp. MES]	1	1	gi|746715556|WP_039674525.1
	acnB	old locus	SMUL_1600	aconitate hydratase 2 (EC 4.2.1.3)								hypothetical protein [Sulfurospirillum cavolei]	1	0.99	gi|754568450|WP_041961796.1
		new locus	SMUL_RS07945									hypothetical protein [Sulfurospirillum multivorans]	1	0.9	gi|644634642|WP_025344730.1
ATP citrate lyase, subunit 1			AHJ11353.1	peg.2478	391	32.7	0.024	compositional matrix adjust.	73/279 (26%)	109/279 (39%)	38/279 (13%)	succinyl-CoA synthetase subunit beta [Sulfurospirillum sp. MES]	1	1	gi|746715932|WP_039674897.1
	aclA		SMUL_0066	succinyl-CoA ligase [ADP-forming] beta chain (EC 6.2.1.5)								succinyl-CoA synthetase subunit beta [Sulfurospirillum cavolei]	1	0.99	gi|754568374|WP_041961720.1
			SMUL_RS00325									succinyl-CoA synthetase subunit beta [Sulfurospirillum SCADC]	0.99	0.89	gi|740106638|WP_037955616.1
ATP citrate lyase, subunit 2			AHJ11354.1	peg.2479	289	91.7	1e-21	compositional matrix adjust.	76/258 (29%)	119/258 (46%)	15/258 (5%)	succinate-CoA ligase [Sulfurospirillum sp. MES]	1	1	gi|746715934|WP_039674899.1
	aclB		SMUL_0067	Succinyl-CoA ligase [ADP-forming] alpha chain (EC 6.2.1.5)								succinate-CoA ligase [Sulfurospirillum cavolei]	1	0.99	gi|754568373|WP_041961719.1
			SMUL_RS00325									succinate-CoA ligase [Sulfurospirillum multivorans]	1	0.91	gi|644634142|WP_025344587.1
citrate lyase alpha chain			AHJ13593.1	peg.2002	499	902	0	compositional matrix adjust.	438/499 (87%)	471/499 (94%)		citrate lyase subunit alpha [Sulfurospirillum sp. MES]	1	1	gi|746715098|WP_039674070.1
	citF		SMUL_2346	Citrate lyase alpha chain (EC 4.1.3.6)								citrate lyase subunit alpha [Sulfurospirillum cavolei]	1	0.99	gi|754568823|WP_041962167.1
			SMUL_RS11695									citrate lyase subunit alpha [Sulfurospirillum multivorans]	1	0.88	gi|644637040|WP_025345440.1
citrate lyase beta chain			AHJ13594.1	peg.2003	295	529	0	compositional matrix adjust.	254/295 (86%)	275/295 (93%)		citrate lyase subunit beta [Sulfurospirillum sp. MES]	1	1	gi|746715100|WP_039674072.1
	citE		SMUL_2347	Citrate lyase beta chain (EC 4.1.3.6)								citrate lyase subunit beta [Sulfurospirillum cavolei]	1	0.99	gi|754568824|WP_041962168.1
			SMUL_RS11700									citrate lyase subunit beta [Sulfurospirillum arsenophilum]	1	0.89	gi|754566452|WP_041960023.1
citrate lyase gamma chain, acyl carrier protein			AHJ13595.1	peg.2004	101	142	5e-47	compositional matrix adjust.	69/95 (72%)	81/95 (85%)		citrate lyase subunit gamma [Sulfurospirillum sp. MES]	1	1	gi|746715102|WP_039674074.1
	citD		SMUL_2348	Citrate lyase gamma chain, acyl carrier protein (EC 4.1.3.6)								citrate lyase subunit gamma [Sulfurospirillum cavolei]	1	0.97	gi|754568825|WP_041962169.1
			SMUL_RS11705									citrate lyase subunit gamma [Sulfurospirillum multivorans]	1	0.73	gi|644637046|WP_025345442.1
[Citrate [pro-3S]-lyase] ligase			AHJ13596.1	peg.2005	335	524	0	compositional matrix adjust.	256/334 (76%)	286/334 (85%)	2/334 (0%)	citrate (pro-3S)-lyase [Sulfurospirillum sp. MES]	1	1	gi|746715104|WP_039674076.1
	citC		SMUL_2349	[Citrate [pro-3S]-lyase] ligase (EC 6.2.1.22)								citrate (pro-3S)-lyase [Sulfurospirillum cavolei]	1	0.99	gi|754568826|WP_041962170.1
			SMUL_RS11710									citrate (pro-3S)-lyase [Sulfurospirillum SCADC]	1	0.77	gi|740110920|WP_037959862.1
isocitrate dehydrogenase [NADP]			AHJ12703.1	peg.2476	745	1247	0	compositional matrix adjust.	592/745 (79%)	656/745 (88%)		isocitrate dehydrogenase [Sulfurospirillum sp. MES]	1	1	gi|746715928|WP_039674893.1
	icd		SMUL_1442	Isocitrate dehydrogenase [NADP] (EC 1.1.1.42)								isocitrate dehydrogenase [Sulfurospirillum cavolei]	1	0.97	gi|754568375|WP_041961721.1
			SMUL_RS07160									isocitrate dehydrogenase [Sulfurospirillum arsenophilum]	1	0.79	gi|754563864|WP_041957454.1
2-oxoglutarate oxidoreductase, delta subunit	oorD		AHJ12713.1	peg.2480	105	203	4e-71	compositional matrix adjust.	97/104 (93%)	101/104 (97%)		2-oxoglutarate:acceptor oxidoreductase [Sulfurospirillum sp. MES]	1	1	gi|746715936|WP_039674901.1
			SMUL_1452	2-oxoglutarate oxidoreductase, delta subunit, putative (EC 1.2.7.3)								2-oxoglutarate:acceptor oxidoreductase [Sulfurospirillum arsenophilum]	1	1	gi|754563873|WP_041957463.1
			SMUL_RS07215									2-oxoglutarate:acceptor oxidoreductase [Sulfurospirillum sp. SCADC]	1	0.92	gi|740106634|WP_037955612.1
2-oxoglutarate oxidoreductase, alpha subunit	oorA		AHJ12714.1	peg.2481	377	707	0	compositional matrix adjust.	348/377 (92%)	364/377 (96%)		2-oxoglutarate ferredoxin oxidoreductase subunit alpha [Sulfurospirillum sp. MES]	1	1	gi|746715938|WP_039674903.1
			SMUL_1453	2-oxoglutarate oxidoreductase, alpha subunit (EC 1.2.7.3)								2-oxoglutarate ferredoxin oxidoreductase subunit alpha [Sulfurospirillum cavolei]	1	0.99	gi|754568372|WP_041961718.1
			SMUL_RS07220									2-oxoglutarate ferredoxin oxidoreductase subunit alpha [Sulfurospirillum SCADC]	0.99	0.93	gi|740106631|WP_037955609.1
2-oxoglutarate oxidoreductase, beta subunit	oorB		AHJ12715.1	peg.2482	277	535	0	compositional matrix adjust.	263/277 (94%)	271/277 (97%)		2-oxoglutarate ferredoxin oxidoreductase subunit beta [Sulfurospirillum sp. MES]	1	1	gi|746715940|WP_039674905.1
			SMUL_1454	2-oxoglutarate oxidoreductase, beta subunit (EC 1.2.7.3)								2-oxoglutarate ferredoxin oxidoreductase subunit beta [Sulfurospirillum cavolei]	1	0.99	gi|754568371|WP_041961717.1
			SMUL_RS07225									2-oxoglutarate ferredoxin oxidoreductase subunit beta [Sulfurospirillum multivorans]	1	0.95	gi|644634151|WP_025344590.1
2-oxoglutarate oxidoreductase, gamma subunit			AHJ12716.1	peg.2483	185	336	e-121	compositional matrix adjust.	168/185 (90%)	175/175 (94%)		2-oxoglutarate:acceptor oxidoreductase [Sulfurospirillum sp. MES]	1	1	gi|746715942|WP_039674907.1
			SMUL_1455	2-oxoglutarate oxidoreductase, gamma subunit (EC 1.2.7.3)								2-oxoglutarate:acceptor oxidoreductase [Sulfurospirillum barnesii]	1	0.92	gi|504582244|WP_014769346.1
			SMUL_RS07230									2-oxoglutarate:acceptor oxidoreductase [Sulfurospirillum deleyianum]	1	0.91	gi|502620018|WP_012856863.1
fumarate reductase cytochrome b subunit	frdC		AJH11825.1	peg.792	260	451	e-164	compositional matrix adjust.	226/260 (86%)	241/260 (92%)		fumarate reductase [Sulfurospirillum sp. MES]	1	1	gi|746713199|WP_039672181.1
			SMUL_0550	Fumarate reductase cytochrome b subunit								fumarate reductase [Sulfurospirillum cavolei]	1	0.99	gi|754569529|WP_041962870.1
			SMUL_RS02755									fumarate reductase [Sulfurospirillum deleyianum]	1	0.89	gi|502619339|WP_012856197.1
fumarate reductase flavoprotein subunit	frdA		AJH11826.1	peg.793	661	1339	0	compositional matrix adjust.	641/661 (96%)	651/661 (98%)		fumarate reductase [Sulfurospirillum sp. MES]	1	1	gi|746713200|WP_039672182.1
			SMUL_0551	Succinate dehydrogenase flavoprotein subunit (EC 1.3.99.1)								fumarate reductase [Sulfurospirillum SCADC]	1	0.98	gi|740108215|WP_037957182.1
			SMUL_RS02760									fumarate reductase [Sulfurospirillum multivorans]	1	0.97	gi|644631116|WP_025343736.1
fumarate reductase iron sulfur subunit	frdB		AJH11826.1	peg.794	208	414	e-151	compositional matrix adjust.	194/206 (94%)	204/206 (99%)		fumarate reductase [Sulfurospirillum sp. MES]	1	1	gi|746713201|WP_039672183.1
			SMUL_0552	Succinate dehydrogenase iron-sulfur protein (EC 1.3.99.1)								fumarate reductase [Sulfurospirillum SCADC]	0.99	0.95	gi|740108217|WP_037957184.1
			SMUL_RS02765									fumarate reductase [Sulfurospirillum multivorans]	0.99	0.94	gi|644631119|WP_025343737.1
fumarate hydratase/tartrate dehydratase class I, beta subunit			AHJ12936.1	peg.2448	187	355	e-128	compositional matrix adjust.	173/186 (93%)	181/186 (97%)		fumarate hydratase [Sulfurospirillum sp. MES]	1	1	gi|746715890|WP_039674856.1
			SMUL_1679	Fumarate hydratase class I, aerobic (EC 4.2.1.2); L(+)-tartrate dehydratase beta subunit (EC 4.2.1.32)								fumarate hydratase [Sulfurospirillum cavolei]	1	0.99	gi|754568397|WP_041961743.1
			SMUL_RS08335									fumarate hydratase [Sulfurospirillum barnesii]	1	0.96	gi|504582397|WP_014769499.1
nitrogenase accessory factor-like superfamily protein			AHJ12927.1	peg.530	112	184	3e-63	compositional matrix adjust.	86/112 (76%)	96/112 (85%)		dinitrogenase iron-molybdenum cofactor biosynthesis protein [Sulfurospirillum sp. MES]	1	1	gi|746712912|WP_039671950.1
			SMUL_1670	conserved hypothetical protein								dinitrogenase iron-molybdenum cofactor biosynthesis protein [Sulfurospirillum cavolei]	1	0.97	gi|754569324|WP_041962666.1
			SMUL_RS08290									hypothetical protein [Sulfurospirillum deleyianum]	1	0.86	gi|502619136|WP_012855997.1
fumarate hydratase class II			AHJ12719.1	peg.1829	475	364	e-123	compositional matrix adjust.	192/461 (41%)	283/461 (61%)		aspartate ammonia-lyase [Sulfurospirillum sp. MES]	1	1	gi|746714747|WP_039673720.1
	fumC		SMUL_1459	Aspartate ammonia-lyase (EC 4.3.1.1)								aspartate ammonia-lyase [Sulfurospirillum cavolei]	1	0.99	gi|754569679|WP_041963019.1
			SMUL_RS07250									aspartate ammonia-lyase [Sulfurospirillum cavolei]	1	0.99	gi|754569680|WP_041963020.1
malate dehydrogenase			AHJ11352.1	peg.2477	318	313	e-108	compositional matrix adjust.	157/321 (48%)	224/321 (69%)	8/321 (2%)	malate dehydrogenase [Sulfurospirillum sp. MES]	1	1	gi|746715930|WP_039674895.1
	mdh1		SMUL_0065	Malate dehydrogenase (EC 1.1.1.37)								malate dehydrogenase [Sulfurospirillum multivorans]	0.99	0.81	gi|644634115|WP_025344579.1
			SMUL_RS00320									malate dehydrogenase [Sulfurospirillum SCADC]	0.99	0.8	gi|740106649|WP_037955627.1
malate dehydrogenase			AHJ12704.1	peg.2477	318	540	0	compositional matrix adjust.	256/316 (81%)	286/316 (90%)		malate dehydrogenase [Sulfurospirillum sp. MES]	1	1	gi|746715930|WP_039674895.1
	mdh2		SMUL_1443	Malate dehydrogenase (EC 1.1.1.37)								malate dehydrogenase [Sulfurospirillum multivorans]	0.99	0.81	gi|644634115|WP_025344579.1
			SMUL_RS07165									malate dehydrogenase [Sulfurospirillum SCADC]	0.99	0.8	gi|740106649|WP_037955627.1
malate:quinone oxidoreductase			AHJ11936.1	peg.888	446	823	0	compositional matrix adjust.	387/446 (86%)	427/446 (95%)		malate:quinone oxidoreductase [Sulfurospirillum sp. MES]	1	1	gi|746713286|WP_039672266.1
	mqo		SMUL_0667	Malate:quinone oxidoreductase (EC 1.1.5.4)								malate:quinone oxidoreductase [Sulfurospirillum arsenophilum]	1	0.89	gi|754563079|WP_041956671.1
			SMUL_RS03330									malate:quinone oxidoreductase [Sulfurospirillum deleyianum]	1	0.88	gi|502619444|WP_012856300.1
S. multivorans (nitrogen metabolism)				BLAST against MES draft genome	length	score	expect	method	identities	positives	gaps	Psi-BLAST	query coverage	Identity	accession number
nitrate reductase system (Nap)		product_id	AHJ12201.1	peg.143	929	1787	0	compositional matrix adjust.	850/929 (91%)	889/929 (95%)		formate dehydrogenase [Sulfurospirillum sp. MES]	1	1	gi|746716561|WP_039675518.1
nitrate reductase catalytic subunit napA	napA	old locus	SMUL_0934	Periplasmic nitrate reductase precursor (EC 1.7.99.4)								formate dehydrogenase [Sulfurospirillum cavolei]	1	0.99	gi|754568604|WP_041961949.1
		new locus	SMUL_RS04630									formate dehydrogenase [Sulfurovum sp. FS06-10]	1	0.94	gi|751909077|WP_041124471.1
												nitrate reductase catalytic subunit [Sulfurospirillum barnesii]	1	0.92	gi|504581877|WP_014768979.1
nitrate reductase quinol dehydrogenase			AHJ12202.1	peg.144	273	441	e-160	compositional matrix adjust.	202/267 (75%)	232/267 (86%)		quinol dehydrogenase [Sulfurospirillum sp. MES]	1	1	gi|746716563|WP_039675520.1
periplasmic polyferredoxin component NapG	napG		SMUL_0935	Ferredoxin-type protein NapG (periplasmic nitrate reductase)								quinol dehydrogenase [Sulfurospirillum cavolei]	1	0.99	gi|754568603|WP_041961948.1
			SMUL_RS04640									quinol dehydrogenase [Sulfurovum sp. FS06-10]	1	0.79	gi|751909078|WP_041124472.1
nitrate reductase quinol dehydrogenase			AHJ12203.1	peg.145	274	425	e-153	compositional matrix adjust.	198/277 (71%)	240/277 (86%)	3/277 (1%)	quinol dehydrogenase [Sulfurospirillum sp. MES]	1	1	gi|746716565|WP_039675522.1
membrane component NapH	napH		SMUL_0936	Polyferredoxin NapH (periplasmic nitrate reductase)								quinol dehydrogenase [Sulfurospirillum cavolei]	1	0.99	gi|754568602|WP_041961947.1
			SMUL_RS04645									quinol dehydrogenase [Sulfurospirillum barnesii]	0.99	0.72	gi|504581879|WP_014768981.1
nitrate reductase cytochrome c550-type subinit NapB			AHJ12204.1	peg.146	174	278	2e-98	compositional matrix adjust.	123/174 (70%)	153/174 (87%)		nitrate reductase [Sulfurospirillum sp. MES]	1	1	gi|746716567|WP_039675524.1
	napB		SMUL_0937	Nitrate reductase cytochrome c550-type subunit								nitrate reductase [Sulfurospirillum cavolei]	0.95	0.98	gi|754568790|WP_041962135.1
			SMUL_RS04650									nitrate reductase cytochrome c-type subunit [Sulfurospirillum barnesii SES-3]	1	0.76	gi|390193047|AFL68102.1
nitrate reductase maturation protein NapF			AHJ12205.1	peg.147	168	191	4e-64	compositional matrix adjust.	93/159 (58%)	109/159 (68%)	2/159 (1%)	hypothetical protein [Sulfurospirillum sp. MES]	0.99	1	gi|746716590|WP_039675547.1
	napF		SMUL_0938	Ferredoxin-type protein NapF (periplasmic nitrate reductase)								hypothetical protein [Sulfurospirillum cavolei]	0.99	0.99	gi|754568601|WP_041961946.1
			SMUL_RS04655									4Fe-4S ferredoxin iron-sulfur-binding domain-containing protein [Sulfurospirillum deleyianum]	0.97	0.58	gi|502619676|WP_012856528.1
nitrate reductase accessory component NapL			AHJ12206.1	peg.148	315	399	e-141	compositional matrix adjust.	186/315 (59%)	244/315 (77%)		hypothetical protein [Sulfurospirillum sp. MES]	1	1	gi|746716569|WP_039675526.1
	napL		SMUL_0939	Periplasmic nitrate reductase component NapL								hypothetical protein [Sulfurospirillum cavolei]	1	0.98	gi|754568600|WP_041961945.1
			SMUL_RS04660									hypothetical protein [Sulfurospirillum arsenophilum]	1	0.6	gi|754563488|WP_041957080.1
nitrate reductase maturation protein NapD			AHJ12207.1	peg.149	117	182	3e-62	compositional matrix adjust.	87/117 (74%)	103/117 (88%)		nitrate reductase [Sulfurospirillum sp. MES]	1	1	gi|746716571|WP_039675528.1
	napD		SMUL_0940	Periplasmic nitrate reductase component NapD								nitrate reductase [Sulfurospirillum cavolei]	1	0.99	gi|754568599|WP_041961944.1
			SMUL_RS04665									nitrate reductase [Sulfurospirillum arsenophilum]	1	0.83	gi|754563490|WP_041957082.1
Nitrite reductase system (Nrf)			AHJ12156.1	peg.1578	177	364	e-132	compositional matrix adjust.	172/177 (97%)	174/177 (98%)		cytochrome C [Sulfurospirillum sp. MES]	1	1	gi|746717225|WP_039676157.1
cytochrome C nitrate reductase small subunit NrfH	nrfH		SMUL_0889	Cytochrome c nitrite reductase, small subunit NrfH								cytochrome C [Sulfurospirillum sp. SCADC]	1	0.98	gi|740107632|WP_037956603.1
			SMUL_RS04420									cytochrome C [Sulfurospirillum cavolei]	1	0.98	gi|754568631|WP_041961976.1
cytochrome c552 NrfA			AHJ12157.1	peg.113 (NODE 12)	410	652	0	compositional matrix adjust.	307/409 (75%)	349/409 (85%)	7/409 (1%)	cytochrome C nitrite reductase [Sulfurospirillum sp. MES]	1	0.99	gi|746716578|WP_039675535.1
	nrfA		SMUL_0890	Cytochrome c552 precursor (EC 1.7.2.2)								cytochrome C nitrite reductase [Sulfurospirillum cavolei]	1	0.96	gi|754568630|WP_041961975.1
			SMUL_RS04425									cytochrome c nitrite reductase [Sulfurospirillum deleyianum]	1	0.87	gi|17902507|CAB37320.2
				peg.1577 (NODE 33)	113	155	9e-47	compositional matrix adjust.	72/95 (75%)	84/95 (88%)		hypothetical protein [Sulfurospirillum sp. MES]	1	1	gi|746717223|WP_039676155.1
				Cytochrome c552 precursor (EC 1.7.2.2)								cytochrome C nitrite reductase subunit c552 [Sulfurospirillum deleyianum]	0.84	0.81	gi|502619656|WP_012856508.1
												cytochrome c nitrite reductase [Sulfurospirillum deleyianum]	0.84	0.81	gi|17902507|CAB37320.2
nitrite reductase cytochrome c biogenesis protein NrfI			AHJ12158.1	peg.114	798	1164	0	compositional matrix adjust.	581/792 (73%)	668/792 (84%)	2/792 (0%)	protein NrfI [Sulfurospirillum sp. MES]	0.99	1	gi|746716580|WP_039675537.1
	nrfI		SMUL_0891	Putative cytochrome C-type biogenesis protein								protein NrfI [Sulfurospirillum cavolei]	0.99	0.99	gi|754568794|WP_041962139.1
			SMUL_RS04430									protein NrfI [Sulfurospirillum arsenophilum]	0.99	0.74	gi|754563456|WP_041957048.1
nitrite reductase cytochrome c biogenesis protein NrfJ			AHJ12159.1	peg.115	216	332	e-118	compositional matrix adjust.	153/216 (70%)	182/216 (84%)		hypothetical protein [Sulfurospirillum sp. MES]	1	1	gi|746716517|WP_039675475.1
	nrfJ		SMUL_0892	NRFJ								hypothetical protein [Sulfurospirillum cavolei]	1	0.97	gi|754568629|WP_041961974.1
			SMUL_RS04435									hypothetical protein [Sulfurospirillum sp. SCADC]	1	0.72	gi|740107636|WP_037956607.1
nitrous oxide reductase (nos)
nitrous-oxide reductase			AHJ13377.1	peg.2351	864	1748	0	compositional matrix adjust.	832/864 (96%)	854/864 (98%)		cytochrome C [Sulfurospirillum sp. MES]	1	0.99	gi|754569128|WP_041962471.1
	nosZ		SMUL_2124	Nitrous-oxide reductase (EC 1.7.99.6)								cytochrome C [Sulfurospirillum cavolei]	0.98	0.99	gi|746715801|WP_039674768.1
			SMUL_RS10590									cytochrome C [Sulfurospirillum multivorans]	1	0.96	gi|644636362|WP_025345228.1
S. multivorans (nitrogen fixation)				BLAST against MES draft genome	length	score	expect	method	identities	positives	gaps	Psi-BLAST	query coverage	Identity	accession number
molybdenum-iron type nitrogenase
nitrogenase iron protein NifH		product_id	AHJ12546.1	peg.1140 (NODE_27)	303	597	0		288/303 (95%)	298/303 (98%)		nitrogenase reductase [Sulfurospirillum sp. MES]	1	1	gi|746717154|WP_039676092.1
	nifH	old locus	SMUL_1285	Nitrogenase (molybdenum-iron) reductase and maturation protein NifH								Mo-nitrogenase iron protein subunit NifH [Sulfurospirillum barnesii]	1	0.99	gi|504582113|WP_014769215.1
		new locus	SMUL_RS06390									nitrogenase reductase [Sulfurospirillum arsenophilum]	1	0.96	gi|754566025|WP_041959604.1
hypothetical protein SMUL_1286			AHJ12547.1	peg.1141	119	229	1e-80		109/119 (91%)	115/119 (96%)		hypothetical protein [Sulfurospirillum sp. MES]	1	1	gi|746717156|WP_039676094.1
			SMUL_1286	hypothetical protein								hypothetical protein [Sulfurospirillum cavolei]	1	0.99	gi|754570149|WP_041963484.1
			SMUL_RS06395									hypothetical protein [Sulfurospirillum sp. SCADC]	1	0.96	gi|740106976|WP_037955953.1
nitrogenase (molybdenum-iron) protein subunit alpha			AHJ12548.1	peg.1571 (NODE_31)	149	293	e-100		136/149 (91%)	142/149 (95%)		nitrogenase molybdenum-iron protein subunit alpha [Sulfurospirillum sp. MES]	1	1	gi|746717207|WP_039676141.1
	nifD		SMUL_1287	Nitrogenase (molybdenum-iron) alpha chain (EC 1.18.6.1)								nitrogenase molybdenum-iron protein subunit alpha [Sulfurospirillum cavolei]	1	1	gi|754570148|WP_041963483.1
			SMUL_RS06400									nitrogenase molybdenum-iron protein alpha chain [Sulfurospirillum barnesii]	0.99	0.93	gi|504582115|WP_014769217.1
nitrogenase (molybdenum-iron) beta chain			AHJ12549.1	peg.1572	514	952	0		455/517 (88%)	479/517 (92%)	3/517 (0%)	nitrogenase molybdenum-iron protein subunit beta [Sulfurospirillum sp. MES]	1	1	gi|746717208|WP_039676142.1
	nifK		SMUL_1288	Nitrogenase (molybdenum-iron) beta chain (EC 1.18.6.1)								nitrogenase molybdenum-iron protein subunit beta [Sulfurospirillum cavolei]	1	0.99	gi|754570147|WP_041963482.1
			SMUL_RS06405									nitrogenase molybdenum-iron protein subunit beta [Sulfurospirillum barnesii]	1	0.92	gi|504582116|WP_014769218.1
FeMo cofactor biosynthesis protein NifB			AHJ12472.1	peg.2344 (NODE_6)	476	904	0		425/468 (90%)	448/468 (95%)
	nifB		SMUL_1209	Nitrogenase FeMo-cofactor synthesis FeS core scaffold and assembly protein NifB
			SMUL_RS06015
homocitrate synthase			AHJ12471.1	peg.2345	370	660	0		317/370 (85%)	341/370 (92%)		homocitrate synthase [Sulfurospirillum sp. MES]	1	1	gi|746715711|WP_039674679.1
	nifV		SMUL_1208	Homocitrate synthase (EC 2.3.3.14)								homocitrate synthase [Sulfurospirillum cavolei]	1	0.99	gi|754569124|WP_041962467.1
			SMUL_RS06010									homocitrate synthase [Sulfurospirillum sp. SCADC]	1	0.86	gi|740112652|WP_037961572.1
				peg.2338								nitrogen fixation protein NifB [Sulfurospirillum sp. MES]	1	1	gi|746715709|WP_039674677.1
	nifE			Nitrogenase FeMo-cofactor scaffold and assembly protein NifE								nitrogen fixation protein NifB [Sulfurospirillum cavolei]	1	0.99	gi|754569123|WP_041962466.1
												FeMo cofactor biosynthesis protein NifB [Sulfurospirillum barnesii]	0.99	0.93	gi|504582068|WP_014769170.1
nitrogenase FeMo-cofactor biosynthesis protein NifN			AHJ12482.1	peg.2337	434	721	0		340/426 (79%)	383/426 (89%)		nitrogenase iron-molybdenum cofactor biosynthesis protein NifE [Sulfurospirillum sp. MES]	1	1	gi|746715697|WP_039674665.1
	nifN		SMUL_1219	Nitrogenase FeMo-cofactor scaffold and assembly protein NifN								hypothetical protein [Sulfurospirillum cavolei]	1	0.99	gi|754569118|WP_041962461.1
			SMUL_RS06065									hypothetical protein [Sulfurospirillum arsenophilum]	0.99	0.9	gi|754566084|WP_041959663.1
				peg.2332								dinitrogenase iron-molybdenum cofactor biosynthesis protein [Sulfurospirillum sp. MES]	1	1	gi|746715689|WP_039674657.1
	nifX			Nitrogenase FeMo-cofactor carrier protein NifX								dinitrogenase iron-molybdenum cofactor biosynthesis protein [Sulfurospirillum cavolei]	1	0.98	gi|754569115|WP_041962458.1
												dinitrogenase iron-molybdenum cofactor biosynthesis protein [Sulfurospirillum sp. SCADC]	0.99	0.87	gi|740112615|WP_037961536.1
				peg.2331								nitrogen fixation protein [Sulfurospirillum sp. MES]	1	1	gi|746715687|WP_039674655.1
				NifX-associated protein								nitrogen fixation protein [Sulfurospirillum cavolei]	1	0.99	gi|754569114|WP_041962457.1
												nitrogen fixation protein [Sulfurospirillum barnesii]	1	0.89	gi|504582085|WP_014769187.1
nitrogen fixation protein NifW			AHJ12493.1	peg.2329	111	185	1e-63		85/111 (76%)	101/111 (90%)		nitrogen fixation protein NifW [Sulfurospirillum sp. MES]	1	1	gi|746715683|WP_039674651.1
	nifW		SMUL_1232	Nitrogenase stabilizing/protective protein NifW								nitrogen fixation protein NifW [Sulfurospirillum multivorans]	1	0.77	gi|644633390|WP_025344376.1
			SMUL_RS06125									nitrogen fixation protein NifW [Sulfurospirillum arsenophilum]	1	0.77	gi|754566072|WP_041959651.1
nitrogen fixation protein NifZ			AHJ12494.1	peg.2328	122	194	4e-67		92/106 (86%)	100/106 (94%)		nitrogen fixation protein NifZ [Sulfurospirillum cavolei]	0.86	0.98	gi|754569284|WP_041962627.1
	nifZ		SMUL_1233	NifZ protein								nitrogen fixation protein NifZ [Sulfurospirillum sp. SCADC]	0.97	0.84	gi|740112606|WP_037961527.1
			SMUL_RS06130									NifZ [Sulfurospirillum multivorans DSM 12446]	0.97	0.82	gi|584601842|AHJ12494.1
	NifQ			peg.2324								hydrogenase [Sulfurospirillum sp. MES]	1	1	gi|746715677|WP_039674645.1
				Nitrogenase FeMo-cofactor synthesis molybdenum delivery protein NifQ								NifQ [Sulfurospirillum multivorans DSM 12446]	0.97	0.76	gi|584601846|AHJ12498.1
												hydrogenase [Sulfurospirillum arsenophilum]	0.91	0.77	gi|754566391|WP_041959966.1
heterotrimeric putative Fe nitrogenase
arginine decarboxylase			AHJ12914.1	peg.2438	614	1207	0		589/614 (95%)	598/614 (97%)		MULTISPECIES: arginine decarboxylase [Sulfurospirillum]	1	1	gi|746715873|WP_039674839.1
	speA		SMUL_1656	Arginine decarboxylase (EC 4.1.1.19)								arginine decarboxylase [Sulfurospirillum arsenophilum]	1	0.96	gi|754564064|WP_041957653.1
			SMUL_RS08225									arginine decarboxylase [Sulfurospirillum multivorans]	1	0.96	gi|644634858|WP_025344785.1
histidine--tRNA ligase			AHJ12915.1	peg.2439	402	707	0		332/402 (82%)	368/402 (91%)		histidyl-tRNA synthetase [Sulfurospirillum sp. MES]	1	1	gi|746715874|WP_039674840.1
	hisS		SMUL_1657	Histidyl-tRNA synthetase (EC 6.1.1.21)								histidyl-tRNA synthetase [Sulfurospirillum cavolei]	1	0.97	gi|754568405|WP_041961751.1
			SMUL_RS08230									histidyl-tRNA synthetase [Sulfurospirillum multivorans]	1	0.83	gi|644634861|WP_025344786.1
thymidylate kinase			AHJ12916.1	peg.2440	194	291	e-103		138/194 (71%)	166/194 (85%)		thymidylate kinase [Sulfurospirillum sp. MES]	1	1	gi|746715875|WP_039674841.1
	tmk		SMUL_1658	Thymidylate kinase (EC 2.7.4.9)								thymidylate kinase [Sulfurospirillum cavolei]	1	0.99	gi|754568404|WP_041961750.1
			SMUL_RS08235									thymidylate kinase [Sulfurospirillum arsenophilum]	1	0.76	gi|754564068|WP_041957657.1
phosphopantetheine adenylyltransferase			AHJ12917.1	peg.2441	160	281	e-100		132/160 (82%)	146/160 (91%)		MULTISPECIES: phosphopantetheine adenylyltransferase [Sulfurospirillum]	1	1	gi|746715878|WP_039674844.1
	coaD		SMUL_1659	Phosphopantetheine adenylyltransferase (EC 2.7.7.3)								phosphopantetheine adenylyltransferase [Sulfurospirillum arsenophilum]	1	0.84	gi|754564070|WP_041957659.1
			SMUL_RS08240									phosphopantetheine adenylyltransferase [Sulfurospirillum multivorans]	1	0.83	gi|644634867|WP_025344788.1
S. multivorans (cytochrome c oxidases)				BLAST against MES draft genome	length	score	expect	method	identities	positives	gaps	Psi-BLAST	query coverage	Identity	accession number
cbb3 type cytochrome c oxidase (SMUL_2651-2655)		product_id	AHJ13892.1	peg.1659	70	124	2e-40		60/70 (85%)	66/70 (94%)		N- methylation [Sulfurospirillum sp. MES]	1	1	gi|746714470|WP_039673444.1
putative periplasmic protein		old locus	SMUL_2651	Putative periplasmic protein								N- methylation [Sulfurospirillum arsenophilum]	1	0.9	gi|754565669|WP_041959251.1
		new locus	SMUL_RS13205									N- methylation [Sulfurospirillum sp. SCADC]	1	0.89	gi|740111888|WP_037960819.1
Cbb3-type cytochroem c oxidase subunit CcoP			AHJ13893.1	peg.1660	282	469	e-170		237/282 (84%)	259/282 (91%)		cytochrome Cbb3 [Sulfurospirillum sp. MES]	1	1	gi|746714472|WP_039673446.1
	ccoP		SMUL_2652	Cytochrome c oxidase subunit CcoP (EC 1.9.3.1)								cytochrome Cbb3 [Sulfurospirillum arsenophilum]	1	0.87	gi|740111885|WP_037960816.1
			SMUL_RS13210									cytochrome Cbb3 [Sulfurospirillum sp. SCADC]	1	0.85	gi|754565667|WP_041959249.1
Cbb3-type cytochroem c oxidase subunit CcoQ			AHJ13894.1	peg.1661	71	121	1e-39		53/71 (74%)	64/71 (90%)		cytochrome C oxidase subunit III [Sulfurospirillum sp. MES]	1	1	gi|746714474|WP_039673448.1
	ccoQ		SMUL_2653	Cytochrome c oxidase subunit CcoQ (EC 1.9.3.1)								cytochrome C oxidase subunit III [Sulfurospirillum cavolei]	1	0.99	gi|754569023|WP_041962367.1
			SMUL_RS13215									cytochrome C oxidase subunit III [Sulfurospirillum sp. SCADC]	1	0.94	gi|740111878|WP_037960809.1
Cbb3-type cytochroem c oxidase subunit CcoO			AHJ13895.1	peg.1662	221	436	e-159		204/221 (92%)	214/221 (96%)		peptidase S13 [Sulfurospirillum sp. MES]	1	1	gi|746714476|WP_039673450.1
	ccoO		SMUL_2654	Cytochrome c oxidase subunit CcoO (EC 1.9.3.1)								peptidase S13 [Sulfurospirillum cavolei]	1	0.98	gi|754569024|WP_041962368.1
			SMUL_RS13220									peptidase S13 [Sulfurospirillum barnesii]	1	0.93	gi|504583084|WP_014770186.1
Cbb3-type cytochroem c oxidase subunit CcoN			AHJ13896.1	peg.1663	488	924	0		456/488 (93%)	480/488 (98%)		cbb3-type cytochrome c oxidase subunit I [Sulfurospirillum sp. MES]	1	1	gi|746714478|WP_039673452.1
	ccoN		SMUL_2655	Cytochrome c oxidase subunit CcoN (EC 1.9.3.1)								cbb3-type cytochrome c oxidase subunit I [Sulfurospirillum cavolei]	1	0.96	gi|754569025|WP_041962369.1
			SMUL_RS13225									cbb3-type cytochrome c oxidase subunit I [Sulfurospirillum sp. SCADC]	1	0.95	gi|740111873|WP_037960804.1
cyanide-insensitive oxidase (bd-family) (SMUL_0740-0742)			AHJ12009.1	peg.2054	71	206	1e-24		37/59 (62%)	52/59 (88%)		hypothetical protein [Sulfurospirillum sp. MES]	1	1	gi|746715184|WP_039674156.1
putative membrane protein			SMUL_0740	membrane protein								hypothetical protein [Sulfurospirillum deleyianum]	0.98	0.61	gi|502620662|WP_012857498.1
			SMUL_RS03695									hypothetical protein [Sulfurospirillum barnesii]	0.98	0.61	gi|504582865|WP_014769967.1
cytochrome d ubiquinol oxidase subunit I			AHJ12010.1	peg.2055	509	813	0		401/509 (78%)	458/509 (89%)		cytochrome C oxidase subunit II [Sulfurospirillum sp. MES]	1	1	gi|746715186|WP_039674158.1
	cydA		SMUL_0741	Cytochrome d ubiquinol oxidase subunit I (EC 1.10.3.-)								cytochrome C oxidase subunit II [Sulfurospirillum cavolei]	1	0.99	gi|754568860|WP_041962204.1
			SMUL_RS03700									cytochrome C oxidase subunit II [Sulfurospirillum deleyianum]	1	0.85	gi|502620663|WP_012857499.1
cytochrome d ubiquinol oxidase subunit II			AHJ12011.1	peg.2056	376	457	e-163		249/377 (66%)	296/377 (78%)	1/377 (0%)	cytochrome c oxidase assembly protein [Sulfurospirillum sp. MES]	1	1	gi|746715187|WP_039674159.1
	cydB		SMUL_0742	Cytochrome d ubiquinol oxidase subunit II (EC 1.10.3.-)								cytochrome c oxidase assembly protein [Sulfurospirillum cavolei]	1	0.98	gi|754568861|WP_041962205.1
			SMUL_RS03705									cytochrome c oxidase assembly protein [Sulfurospirillum barnesii]	1	0.79	gi|504582867|WP_014769969.1
cco/bo3-type cytochrome oxidase (SMUL_920-923)			AHJ12187.1	peg.2567	866	38.9	0.0004		19/58 (32%)	27/58 (46%)		cytochrome C [Sulfurospirillum sp. MES]	1	1	gi|746716105|WP_039675067.1
cytochrome c oxidase polypeptide II	ctaC		SMUL_0920	nitrous oxide reductase								cytochrome C [Sulfurospirillum cavolei]	1	0.99	gi|754569269|WP_041962612.1
			SMUL_RS04575									cytochrome C [Sulfurospirillum arsenophilum]	1	0.91	gi|754563594|WP_041957186.1
cytochrome c oxidase subunit IV			AHJ12188.1	peg.666	691	23.1	2.2		16/41 (39%)	24/41 (58%)	6/41 (14%)	C4-dicarboxylate ABC transporter [Sulfurospirillum sp. MES]	1	1	gi|746713077|WP_039672079.1
	ctaF		SMUL_0921	TRAP-type uncharacterized transport system, fused permease component								C4-dicarboxylate ABC transporter [Sulfurospirillum cavolei]	0.98	0.99	gi|754569644|WP_041962985.1
			SMUL_RS04580									C4-dicarboxylate ABC transporter [Sulfurospirillum deleyianum]	0.99	0.91	gi|502619259|WP_012856118.1
cytochrome c oxidase polypeptide III			AHJ12189.1	no hits found
	ctaE		SMUL_0922
			SMUL_RS04585
cytochrome c oxidase polypeptide I			AHJ12190.1	peg.1663	488	43.9	1e-05		58/273 (21%)	111/273 (40%)	18/273 (6%)	cbb3-type cytochrome c oxidase subunit I [Sulfurospirillum sp. MES]	1	1	gi|746714478|WP_039673452.1
	ctaD		SMUL_0923									cbb3-type cytochrome c oxidase subunit I [Sulfurospirillum cavolei]	1	0.96	gi|754569025|WP_041962369.1
			SMUL_RS04590									cbb3-type cytochrome c oxidase subunit I [Sulfurospirillum sp. SCADC]	1	0.95	gi|740111873|WP_037960804.1
S. multivorans (respiratory complex I)				BLAST against MES draft genome	length	score	expect	method	identities	positives	gaps	Psi-BLAST	query coverage	Identity	accession number
typical complex I (SMUL_0508-0520)
NADH-ubiquinone oxidoreductase chain G			AHJ11783.1	peg.747	503	764	0		360/504 (71%)	425/504 (84%)	1/504 (0%)	NADH-quinone oxidoreductase subunit G [Sulfurospirillum sp. MES]	1	1	gi|728905531|KHG34938.1
	nuoG		SMUL_0508	NADH-ubiquinone oxidoreductase chain G (EC 1.6.5.3)								NADH-quinone oxidoreductase subunit G [Sulfurospirillum cavolei]	1	0.97	gi|754569561|WP_041962902.1
			WP_025343693.1									NADH-quinone oxidoreductase subunit G [Sulfurospirillum multivorans]	1	0.71	gi|644630981|WP_025343693.1
NADH-ubiquinone oxidoreductase chain H			AHJ11784.1	peg.748	427	647	0		324/425 (76%)	376/425 (88%)		NADH-quinone oxidoreductase subunit H [Sulfurospirillum sp. MES]	1	1	gi|728905532|KHG34939.1
	nuoH		SMUL_0509	NADH-ubiquinone oxidoreductase chain H (EC 1.6.5.3)								NADH-quinone oxidoreductase subunit H [Sulfurospirillum cavolei]	1	0.98	gi|754569560|WP_041962901.1
			WP_025343694.1									NADH-quinone oxidoreductase subunit H [Sulfurospirillum multivorans]	0.99	0.76	gi|644630984|WP_025343694.1
NADH-ubiquinone oxidoreductase chain I			AHJ11785.1	peg.749	165	295	e-105		139/164 (84%)	147/164 (89%)		NADH-quinone oxidoreductase subunit I [Sulfurospirillum sp. MES]	1	1	gi|728905533|KHG34940.1
	nuoI		SMUL_0510	NADH-ubiquinone oxidoreductase chain I (EC 1.6.5.3)								NADH-quinone oxidoreductase subunit I [Sulfurospirillum cavolei]	1	0.98	gi|754569559|WP_041962900.1
			WP_025343695.1									NADH-quinone oxidoreductase subunit I [Sulfurospirillum multivorans]	0.98	0.85	gi|644630987|WP_025343695.1
NADH-ubiquinone oxidoreductase chain J			AHJ11786.1	peg.750	165	200	5e-68		124/164 (75%)	140/164 (85%)		NADH-quinone oxidoreductase subunit J [Sulfurospirillum sp. MES]	1	1	gi|728905534|KHG34941.1
	nuoJ		SMUL_0511	NADH-ubiquinone oxidoreductase chain J (EC 1.6.5.3)								NADH-quinone oxidoreductase subunit J [Sulfurospirillum cavolei]	1	0.99	gi|754569558|WP_041962899.1
			WP_025343696.1									NADH-quinone oxidoreductase subunit J [Sulfurospirillum arsenophilum]	0.99	0.78	gi|754562896|WP_041956496.1
NADH-ubiquinone oxidoreductase chain K			AHJ11787.1	peg.751	106	141	2e-46		75/105 (71%)	91/105 (86%)		NADH-quinone oxidoreductase subunit K [Sulfurospirillum cavolei]	1	1	gi|746713162|WP_039672146.1
	nuoK		SMUL_0512	NADH-ubiquinone oxidoreductase chain K (EC 1.6.5.3)								NADH-quinone oxidoreductase subunit K [Sulfurospirillum multivorans]	0.99	0.71	gi|644630994|WP_025343697.1
			WP_025343697.1									NADH:ubiquinone oxidoreductase subunit K [Sulfurospirillum barnesii]	0.98	0.73	gi|504581503|WP_014768605.1
NADH-ubiquinone oxidoreductase chain L			AHJ11788.1	peg.752	626	872	0		434/623 (69%)	513/623 (82%)	1/623	NADH-quinone oxidoreductase subunit L [Sulfurospirillum sp. MES]	1	1	gi|728905536|KHG34943.1
	nuoL		SMUL_0513	NADH-ubiquinone oxidoreductase chain L (EC 1.6.5.3)								NADH-quinone oxidoreductase subunit L [Sulfurospirillum cavolei]	1	0.97	gi|754569557|WP_041962898.1
			WP_025343698.1									NADH-quinone oxidoreductase subunit L [Sulfurospirillum multivorans]	0.99	0.7	gi|644630997|WP_025343698.1
NADH-ubiquinone oxidoreductase chain M			AHJ11789.1	peg.753	492	788	0		391/491 (79%)	440/491 (89%)		NADH-quinone oxidoreductase subunit M [Sulfurospirillum sp. MES]	1	1	gi|728905537|KHG34944.1
	nuoM		SMUL_0514	NADH-ubiquinone oxidoreductase chain M (EC 1.6.5.3)								NADH-quinone oxidoreductase subunit M [Sulfurospirillum cavolei]	1	0.99	gi|754569556|WP_041962897.1
			WP_025343699.1									NADH-quinone oxidoreductase subunit M [Sulfurospirillum arsenophilum]	0.99	0.81	gi|754562903|WP_041956501.1
NADH-ubiquinone oxidoreductase chain N			AHJ11790.1	peg.754	493	795	0		411/493 (83%)	453/493 (91%)		NADH-quinone oxidoreductase subunit N [Sulfurospirillum sp. MES]	1	1	gi|728905538|KHG34945.1
	nuoN		SMUL_0515	NADH-ubiquinone oxidoreductase chain N (EC 1.6.5.3)								NADH-quinone oxidoreductase subunit N [Sulfurospirillum arsenophilum]	1	0.84	gi|918381251|WP_052433526.1
			WP_025343700.1									NADH-quinone oxidoreductase subunit N [Sulfurospirillum sp. SCADC]	1	0.83	gi|674770292|KFL34754.1
hypothetical protein SMUL_0516			AHJ11791.1
			SMUL_0516
			WP_025343701.1
NADH-ubiquinone oxidoreductase chain F			AHJ11792.1	peg.755	416	707	0		339/414 (81%)	381/414 (92%)		NADH dehydrogenase [Sulfurospirillum sp. MES]	1	1	gi|728905539|KHG34946.1
	nuoF		SMUL_0517	NADH-ubiquinone oxidoreductase chain F (EC 1.6.5.3)								NADH dehydrogenase [Sulfurospirillum cavolei]	0.99	0.99	gi|754569555|WP_041962896.1
			WP_025343702.1									NADH dehydrogenase [Sulfurospirillum arsenophilum]	0.99	0.83	gi|754562905|WP_041956503.1
NADH-ubiquinone oxidoreductase chain E			AHJ11793.1	peg.756	161	255	7e-90		120/157 (76%)	138/157 (87%)		NADH-quinone oxidoreductase subunit E [Sulfurospirillum cavolei]	1	1	gi|746713168|WP_039672151.1
	nuoE		SMUL_0518	NADH-ubiquinone oxidoreductase chain E (EC 1.6.5.3)								NADH-quinone oxidoreductase subunit E [Sulfurospirillum arsenophilum]	1	0.76	gi|754562907|WP_041956504.1
			WP_025343703.1									NADH-quinone oxidoreductase subunit E [Sulfurospirillum multivorans]	0.97	0.76	gi|644631013|WP_025343703.1
NADH-ubiquinone oxidoreductase chain C			AHJ11794.1	peg.757	555	957	0		450/555 (81%)	493/555 (88%)		NADH-quinone oxidoreductase subunit C [Sulfurospirillum sp. MES]	1	1	gi|728905541|KHG34948.1
NADH-ubiquinone oxidoreductase chain D	nuoCD		SMUL_0519	NADH-ubiquinone oxidoreductase chain D (EC 1.6.5.3)								NADH-quinone oxidoreductase subunit C [Sulfurospirillum cavolei]	1	0.98	gi|918383069|WP_052435344.1
			WP_025343704.1									NADH-quinone oxidoreductase subunit C [Sulfurospirillum sp. SCADC]	1	0.81	gi|674770295|KFL34757.1
NADH-ubiquinone oxidoreductase chain B			AHJ11795.1	peg.758	172	321	E-115		154/171 (90%)	164/171 (95%)		NADH-quinone oxidoreductase subunit B [Sulfurospirillum cavolei]	1	1	gi|746713170|WP_039672153.1
	nuoB		SMUL_0520	NADH-ubiquinone oxidoreductase chain B (EC 1.6.5.3)								NADH-quinone oxidoreductase subunit B [Sulfurospirillum arsenophilum]	1	0.91	gi|754562909|WP_041956506.1
			WP_025343705.1									NADH-quinone oxidoreductase subunit B [Sulfurospirillum sp. SCADC]	0.99	0.89	gi|674770296|KFL34758.1
Epsilonproteobacterial specific complex I (SMUL_0195-0208)
NADH ubiquinone oxidoreductase chain A			AHJ11477.1	peg.475	129	247	1e-87		119/129 (92%)	125/129 (96%)		NADH dehydrogenase [Sulfurospirillum cavolei]	1	1	gi|746712850|WP_039671896.1
			SMUL_0195	NADH ubiquinone oxidoreductase chain A (EC 1.6.5.3)								NADH dehydrogenase [Sulfurospirillum arsenophilum]	1	0.93	gi|754563620|WP_041957212.1
												NADH dehydrogenase [Sulfurospirillum multivorans]	1	0.92	gi|644629914|WP_025343398.1
NADH ubiquinone oxidoreductase chain B			AHJ11478.1	peg.476	169	347	e-126		162/169 (95%)	169/169 (100%)		NADH dehydrogenase [Sulfurospirillum cavolei]	1	1	gi|746712852|WP_039671898.1
			SMUL_0196	NADH ubiquinone oxidoreductase chain B (EC 1.6.5.3)								MULTISPECIES: NADH dehydrogenase subunit B [Sulfurospirillum]	1	0.98	gi|502619082|WP_012855943.1
												NADH dehydrogenase [Sulfurospirillum multivorans]	1	0.96	gi|644629917|WP_025343399.1
NADH ubiquinone oxidoreductase chain C			AHJ11479.1	peg.477	265	450	e-163		214/264 (81%)	236/264 (89%)		NADH dehydrogenase [Sulfurospirillum sp. MES]	1	1	gi|728905295|KHG34702.1
			SMUL_0197	NADH ubiquinone oxidoreductase chain C (EC 1.6.5.3)								NADH dehydrogenase [Sulfurospirillum cavolei]	1	0.97	gi|754569361|WP_041962703.1
												NADH-ubiquinone oxidoreductase chain C [Sulfurospirillum multivorans DSM 12446]	0.99	0.81	gi|584600827|AHJ11479.1
NADH ubiquinone oxidoreductase chain D			AHJ11480.1	peg.478	408	806	0		381/408 (93%)	397/408 (97%)		NADH dehydrogenase [Sulfurospirillum sp. MES]	1	1	gi|728905296|KHG34703.1
			SMUL_0198	NADH ubiquinone oxidoreductase chain D (EC 1.6.5.3)								NADH dehydrogenase [Sulfurospirillum cavolei]	1	0.99	gi|754569360|WP_041962702.1
												NADH dehydrogenase subunit D [Sulfurospirillum barnesii]	1	0.94	gi|504581269|WP_014768371.1
epsilonproteobacterial nuoE-like protein			AHJ11481.1	peg.479	80	135	6e-45		63/69 (91%)	66/69 (95%)		NADH-ubiquinone oxidoreductase subunit E [Sulfurospirillum sp. MES]	1	1	gi|728905297|KHG34704.1
			SMUL_0199	NADH ubiquinone oxidoreductase chain E (EC 1.6.5.3)								NADH-ubiquinone oxidoreductase subunit E [Sulfurospirillum cavolei]	1	0.96	gi|754569359|WP_041962701.1
												NADH-ubiquinone oxidoreductase subunit E [Sulfurospirillum sp. MES]	1	0.95	gi|728903335|KHG32798.1
epsilonproteobacterial nuoF-like protein			AHJ11482.1	peg.480	278	280	1e-95		150/279 (53%)	198/279 (70%)	4/279 (1%)	hypothetical protein OA34_00635 [Sulfurospirillum sp. MES]	1	1	gi|728905298|KHG34705.1
			SMUL_0200	NADH ubiquinone oxidoreductase chain F (EC 1.6.5.3)								hypothetical protein [Sulfurospirillum cavolei]	1	0.94	gi|754569358|WP_041962700.1
												hypothetical protein [Sulfurospirillum arsenophilum]	1	0.56	gi|754562407|WP_041956026.1
NADH ubiquinone oxidoreductase chain G			AHJ11483.1	peg.481	825	1414	0		666/825 (80%)	734/825 (88%)		ferredoxin [Sulfurospirillum sp. MES]	1	1	gi|728905299|KHG34706.1
			SMUL_0201	NADH ubiquinone oxidoreductase chain G (EC 1.6.5.3)								ferredoxin [Sulfurospirillum cavolei]	1	0.98	gi|754569357|WP_041962699.1
												ferredoxin [Sulfurospirillum barnesii]	1	0.8	gi|504581272|WP_014768374.1
NADH ubiquinone oxidoreductase chain H			AHJ11484.1	peg.482	330	586	0		295/330 (89%)	321/330 (97%)		NADH-quinone oxidoreductase [Sulfurospirillum cavolei]	1	1	gi|746712859|WP_039671904.1
			SMUL_0202	NADH ubiquinone oxidoreductase chain H (EC 1.6.5.3)								NADH:ubiquinone oxidoreductase subunit H [Sulfurospirillum barnesii]	1	0.94	gi|504581273|WP_014768375.1
												NADH-quinone oxidoreductase [Sulfurospirillum sp. SCADC]	1	0.9	gi|674768915|KFL33390.1
NADH ubiquinone oxidoreductase chain I			AHJ11485.1	peg.483	204	372	e-134		173/204 (84%)	186/204 (91%)		NADH dehydrogenase [Sulfurospirillum sp. MES]	1	1	gi|728905301|KHG34708.1
			SMUL_0203	NADH ubiquinone oxidoreductase chain I (EC 1.6.5.3)								NADH dehydrogenase [Sulfurospirillum cavolei]	1	0.99	gi|754569356|WP_041962698.1
												NADH dehydrogenase [Sulfurospirillum multivorans]	1	0.85	gi|644629937|WP_025343406.1
NADH ubiquinone oxidoreductase chain J			AHJ11486.1	peg.484	184	300	e-107		150/184 (81%)	169/184 (91%)		NADH:ubiquinone oxidoreductase subunit J [Sulfurospirillum sp. MES]	1	1	gi|728905302|KHG34709.1
			SMUL_0204	NADH ubiquinone oxidoreductase chain J (EC 1.6.5.3)								NADH:ubiquinone oxidoreductase subunit J [Sulfurospirillum cavolei]	1	0.99	gi|754569355|WP_041962697.1
												NADH:ubiquinone oxidoreductase subunit J [Sulfurospirillum arsenophilum]	1	0.82	gi|754562417|WP_041956036.1
NADH ubiquinone oxidoreductase chain K			AHJ11487.1	peg.485	100	182	9e-63		91/100 (91%)	96/100 (96%)		NADH-quinone oxidoreductase subunit K [Sulfurospirillum cavolei]	1	1	gi|746712862|WP_039671907.1
			SMUL_0205	NADH ubiquinone oxidoreductase chain K (EC 1.6.5.3)								NADH-quinone oxidoreductase subunit K [Sulfurospirillum arsenophilum]	1	0.94	gi|754562419|WP_041956038.1
												NADH-quinone oxidoreductase subunit K [Sulfurospirillum deleyianum]	1	0.93	gi|502619091|WP_012855952.1
NADH ubiquinone oxidoreductase chain L			AHJ11488.1	peg.486	618	1101	0		540/618 (87%)	578/618 (93%)		NADH:ubiquinone oxidoreductase subunit L [Sulfurospirillum sp. MES]	1	1	gi|728905304|KHG34711.1
			SMUL_0206	NADH ubiquinone oxidoreductase chain L (EC 1.6.5.3)								NADH:ubiquinone oxidoreductase subunit L [Sulfurospirillum cavolei]	1	0.99	gi|754569354|WP_041962696.1
												NADH:ubiquinone oxidoreductase subunit L [Sulfurospirillum arsenophilum]	1	0.89	gi|754562422|WP_041956041.1
NADH ubiquinone oxidoreductase chain M			AHJ11489.1	peg.487	508	918	0		452/508 (88%)	488/508 (96%)		NADH:ubiquinone oxidoreductase subunit M [Sulfurospirillum sp. MES]	1	1	gi|728905305|KHG34712.1
			SMUL_0207	NADH ubiquinone oxidoreductase chain M (EC 1.6.5.3)								NADH:ubiquinone oxidoreductase subunit M [Sulfurospirillum cavolei]	1	0.99	gi|754569353|WP_041962695.1
												NADH:ubiquinone oxidoreductase subunit M [Sulfurospirillum sp. SCADC]	1	0.89	gi|674768910|KFL33385.1
NADH ubiquinone oxidoreductase chain N			AHJ11490.1	peg.488	495	889	0		434/495 (87%)	469/495 (94%)		NADH-quinone oxidoreductase subunit N [Sulfurospirillum cavolei]	1	1	gi|746712866|WP_039671911.1
			SMUL_0208	NADH ubiquinone oxidoreductase chain N (EC 1.6.5.3)								NADH-quinone oxidoreductase subunit N [Sulfurospirillum sp. SCADC]	1	0.88	gi|674768909|KFL33384.1
												NADH-quinone oxidoreductase subunit N [Sulfurospirillum multivorans]	1	0.88	gi|644629967|WP_025343411.1

## Sheet: Table K
Table K. Comparison of molybdopterin oxidoreductases across all sequenced Sulfurospirillum species. Protein sequences from S. multivorans were identified and BLASTed against each genome. The RAST identifiers along with similarity statistics are shown.
S. multivorans	S. Am-N	S. arcachonense	S. arsenophilum	S. barnesii	S. deleyianum	S. SCADC	S. UCH001	S. cavolei MES	S. cavolei UCH003	S. cavolei NBRC
SMUL_0342 (SMUL_RS01710)	peg.1117	peg.1492	peg.2027	peg.279	peg.268	peg.1259	peg.298	peg.607	peg.2443	peg.354
polysulfide reductase, subunit A	Identities = 324/787 (41%)	Identities = 243/811 (29%)	Identities = 712/763 (93%),	Identities = 691/764 (90%),	Identities = 686/764 (89%),	Positives = 721/763 (94%)	Identities = 460/772 (59%),	Identities = 674/763 (88%),	Identities = 674/763 (88%),	Identities = 677/763 (88%),
AHJ11624.1	Positives = 474/787 (60%)	Positives = 383/811 (47%),	Positives = 741/763 (97%)	Positives = 728/764 (95%),	Positives = 724/764 (94%),	Identities = 681/763 (89%),	Positives = 579/772 (75%),	Positives = 720/763 (94%)	Positives = 721/763 (94%)	Positives = 723/763 (94%)
	Gaps = 46/787 (5%)	Gaps = 81/811 (9%)		Gaps = 1/764 (0%)	Gaps = 1/764 (0%)		Gaps = 15/772 (1%)
SMUL_0343	peg.1116	peg.1491	peg.2028	peg.280	peg.269	peg.1258	peg.299	peg.608	peg.2442	peg.355
polysulfide reductase, subunit B	Identities = 109/187 (58%),	Identities = 82/184 (44%),	Identities = 181/190 (95%),	Identities = 170/190 (89%),	Identities = 164/190 (86%),	Identities = 182/190 (95%),	Identities = 152/191 (79%),	Identities = 170/190 (89%),	Identities = 171/190 (90%),	Identities = 170/190 (89%),
AHJ11625.1	Positives = 141/187 (75%),	Positives = 113/184 (61%),	Positives = 185/190 (97%)	Positives = 180/190 (94%)	Positives = 181/190 (95%)	Positives = 186/190 (97%)	Positives = 168/191 (87%),	Positives = 183/190 (96%)	Positives = 183/190 (96%)	Positives = 183/190 (96%)
	Gaps = 3/187 (1%)	Gaps = 6/184 (3%)					Gaps = 1/191 (0%)
SMUL_0344	peg.1115	peg.1263	peg.2029	peg.281	peg.270	peg.1257	peg.300	peg.609	peg.2441	peg.356
polysulfide reductase, subunit C	Identities = 184/323 (56%),	Identities = 118/304 (38%),	Identities = 181/321 (56%),	Identities = 295/321 (91%),	Identities = 297/321 (92%),	Identities = 298/321 (92%),	Identities = 184/321 (57%),	Identities = 179/321 (55%),	Identities = 178/321 (55%),	Identities = 179/321 (55%),
AHJ11626.1	Positives = 236/323 (73%),	Positives = 181/304 (59%),	Positives = 230/321 (71%),	Positives = 310/321 (96%)	Positives = 311/321 (96%)	Positives = 314/321 (97%)	Positives = 235/321 (73%),	Positives = 229/321 (71%),	Positives = 228/321 (71%),	Positives = 228/321 (71%),
	Gaps = 3/323 (0%)	Gaps = 9/304 (2%)	Gaps = 4/321 (1%)				Gaps = 4/321 (1%)	Gaps = 4/321 (1%)	Gaps = 4/321 (1%)	Gaps = 4/321 (1%)
SMUL_0500 (SMUL_RS02505)	peg.2173	peg.2445	peg.2159	peg.901	peg.365	peg.1972	peg.435	peg.738	peg.2306	peg.1238
trimethylamine-N-oxide reductase-like protein	Identities = 454/843 (53%),	Identities = 168/726 (23%),	Identities = 694/849 (81%),	Identities = 248/881 (28%),	Identities = 652/848 (76%),	Identities = 709/849 (83%),	Identities = 694/849 (81%),	Identities = 809/848 (95%),	Identities = 809/848 (95%),	Identities = 805/848 (94%),
AHJ11775.1	Positives = 616/843 (73%),	Positives = 295/726 (40%),	Positives = 754/849 (88%),	Positives = 391/881 (44%),	Positives = 718/848 (84%),	Positives = 770/849 (90%),	Positives = 758/849 (89%),	Positives = 826/848 (97%)	Positives = 828/848 (97%)	Positives = 824/848 (97%)
	Gaps = 37/843 (4%)	Gaps = 122/726 (16%)	Gaps = 1/849 (0%)	Gaps = 131/881 (14%)	Gaps = 8/848 (0%)	Gaps = 1/849 (0%)	Gaps = 1/849 (0%)
SMUL_0501	peg.2172	peg.170	peg.2160	peg.782	peg.366	peg.1973	peg.436	peg.739	peg.2305	peg.1237
membrane-integral cytochrome c-type protein	Identities = 56/190 (29%),	Identities = 16/64 (25%),	Identities = 114/186 (61%),	Identities = 16/60 (26%),	Identities = 106/182 (58%),	Identities = 113/185 (61%),	Identities = 113/186 (60%),	Identities = 155/186 (83%),	Identities = 149/186 (80%),	Identities = 153/186 (82%),
AHJ11776.1	Positives = 104/190 (54%),	Positives = 35/64 (54%),	Positives = 145/186 (77%)	Positives = 26/60 (43%),	Positives = 133/182 (73%)	Positives = 145/185 (78%)	Positives = 144/186 (77%)	Positives = 167/186 (89%)	Positives = 164/186 (88%)	Positives = 167/186 (89%)
	Gaps = 14/190 (7%)	Gaps = 3/64 (4%)		Gaps = 5/60 (8%)
SMUL_2312 (SMUL_RS11530)	peg.2173	peg.1487	peg.2563	peg.901	peg.365	peg.1972	peg.435	peg.738	peg.2306	peg.1238
dimethylsulfoxide reductase DmsA	Identities = 251/857 (29%),	Identities = 217/828 (26%),	Identities = 228/756 (30%),	Identities = 639/801 (79%),	Identities = 232/772 (30%),	Identities = 227/781 (29%),	Identities = 220/781 (28%),	Identities = 249/885 (28%),	Identities = 250/885 (28%),	Identities = 249/885 (28%),
AHJ13565.1	Positives = 391/857 (45%),	Positives = 341/828 (41%),	Positives = 346/756 (45%),	Positives = 720/801 (89%),	Positives = 347/772 (44%),	Positives = 352/781 (45%),	Positives = 348/781 (44%),	Positives = 394/885 (44%),	Positives = 395/885 (44%),	Positives = 395/885 (44%),
	Gaps = 119/857 (13%)	Gaps = 151/828 (18%)	Gaps = 90/756 (11%)	Gaps = 1/801 (0%)	Gaps = 104/772 (13%)	Gaps = 115/781 (14%)	Gaps = 115/781 (14%)	Gaps = 144/885 (16%)	Gaps = 144/885 (16%)	Gaps = 144/885 (16%)
SMUL_2313	peg.2058	peg.23	peg.2554	peg.900	peg.2111	peg.2173	peg.825	peg.2287	peg.1890	peg.2197
dimethylsulfoxide reductase DmsB	Identities = 56/148 (37%),	Identities = 57/171 (33%),	Identities = 67/182 (36%),	Identities = 177/217 (81%),	Identities = 60/185 (32%),	Identities = 67/182 (36%),	Identities = 67/182 (36%),	Identities = 65/194 (33%),	Identities = 64/160 (40%),	Identities = 64/160 (40%),
AHJ13566.1	Positives = 79/148 (53%),	Positives = 77/171 (45%),	Positives = 95/182 (52%),	Positives = 193/217 (88%)	Positives = 84/185 (45%),	Positives = 95/182 (52%),	Positives = 94/182 (51%),	Positives = 87/194 (44%),	Positives = 87/160 (54%),	Positives = 87/160 (54%),
	Gaps = 10/148 (6%)	Gaps = 34/171 (19%)	Gaps = 18/182 (9%)		Gaps = 34/185 (18%)	Gaps = 18/182 (9%)	Gaps = 18/182 (9%)	Gaps = 19/194 (9%)	Gaps = 14/160 (8%)	Gaps = 14/160 (8%)
SMUL_2314	peg.1560	peg.98	peg.1646	peg.899	peg.1626	peg.1126	peg.1251	peg.1476	peg.826	peg.207
dimethylsulfoxide reductase DmsC	Identities = 15/40 (37%),	Identities = 13/38 (34%),	Identities = 22/71 (30%),	Identities = 138/277 (49%)	Identities = 17/52 (32%),	Identities = 17/52 (32%),	Identities = 17/66 (25%),	Identities = 16/53 (30%),	Identities = 16/53 (30%),	Identities = 16/53 (30%),
AHJ13567.1	Positives = 22/40 (55%)	Positives = 20/38 (52%)	Positives = 36/71 (50%),	Positives = 182/277 (65%),	Positives = 29/52 (55%),	Positives = 28/52 (53%),	Positives = 29/66 (43%),	Positives = 29/53 (54%),	Positives = 29/53 (54%),	Positives = 29/53 (54%),
			Gaps = 5/71 (7%)	Gaps = 9/2	Gaps = 2/52 (3%)	Gaps = 2/52 (3%)	Gaps = 6/66 (9%)	Gaps = 2/53 (3%)	Gaps = 2/53 (3%)	Gaps = 2/53 (3%)
tetrathionate reductatse
SMUL_2568 (SMUL_RS12790)	peg.1117	peg.1969	peg.2060	peg.2422	peg.272	peg.661	peg.2053	peg.2289	peg.1261	peg.2689
molybdopterin oxidoreductase subunit A	Identities = 88/371 (23%),	Identities = 128/545 (23%),	Identities = 146/642 (22%),	Identities = 179/784 (22%),	Identities = 74/299 (24%),	Identities = 946/1007 (93%),	Identities = 908/1007 (90%),	Identities = 764/1007 (75%),	Identities = 763/1007 (75%),	Identities = 762/1007 (75%),
AHJ13809.1	Positives = 147/371 (39%),	Positives = 227/545 (41%),	Positives = 258/642 (40%),	Positives = 295/784 (37%),	Positives = 135/299 (45%),	Positives = 974/1007 (96%)	Positives = 957/1007 (95%)	Positives = 877/1007 (87%)	Positives = 876/1007 (86%)	Positives = 880/1007 (87%)
	Gaps = 99/371 (26%)	Gaps = 85/545 (15%)	Gaps = 160/642 (24%)	Gaps = 202/784 (25%)	Gaps = 68/299 (22%)
SMUL_2569	peg.1115	peg.1490	peg.1749	peg.285	peg.274	peg.662	peg.2054	peg.2288	peg.1262	peg.2690
molybdopterin oxidoreductase subunit C	Identities = 59/228 (25%),	Identities = 86/345 (24%),	Identities = 71/319 (22%),	Identities = 64/238 (26%),	Identities = 61/231 (26%),	Identities = 365/376 (97%),	Identities = 353/376 (93%),	Identities = 336/373 (90%),	Identities = 335/373 (89%),	Identities = 336/373 (90%),
AHJ13810.1	Positives = 109/228 (47%),	Positives = 153/345 (44%),	Positives = 141/319 (44%),	Positives = 116/238 (48%),	Positives = 109/231 (47%),	Positives = 370/376 (98%)	Positives = 368/376 (97%)	Positives = 351/373 (94%)	Positives = 351/373 (94%)	Positives = 352/373 (94%)
	Gaps = 10/228 (4%)	Gaps = 45/345 (13%)	Gaps = 48/319 (15%)	Gaps = 30/238 (12%)	Gaps = 16/231 (6%)
SMUL_2570	peg.1116	peg1491	peg.2028	peg.280	peg.273	peg.663	peg.2055	peg.2287	peg1263	peg.2961
molybdopterin oxidoreductase subunit B	Identities = 78/179 (43%),	Identities = 78/184 (42%),	Identities = 80/184 (43%),	Identities = 81/184 (44%),	Identities = 75/179 (41%),	Identities = 258/267 (96%),	Identities = 241/266 (90%),	Identities = 216/260 (83%),	Identities = 216/260 (83%),	Identities = 215/260 (82%),
AHJ13811.1	Positives = 105/179 (58%),	Positives = 109/184 (59%),	Positives = 109/184 (59%),	Positives = 109/184 (59%),	Positives = 98/179 (54%),	Positives = 260/267 (97%),	Positives = 253/266 (95%)	Positives = 233/260 (89%)	Positives = 233/260 (89%)	Positives = 232/260 (89%)
	Gaps = 1/179 (0%)	Gaps = 8/184 (4%)	Gaps = 10/184 (5%)	Gaps = 10/184 (5%)	Gaps = 1/179 (0%)	Gaps = 1/267 (0%)
SMUL2571	peg.2451	peg.1982	peg.2163	peg.1369	peg.369	peg.664	peg.2056	peg.2286	peg.1264	peg.2692
two-component sensor	Identities = 127/267 (47%),	Identities = 120/260 (46%),	Identities = 129/246 (52%),	Identities = 278/552 (50%),	Identities = 130/260 (50%),	Identities = 523/561 (93%),	Identities = 485/553 (87%),	Identities = 397/553 (71%),	Identities = 397/553 (71%),	Identities = 397/553 (71%),
AHJ13812.1	Positives = 181/267 (67%),	Positives = 167/260 (64%)	Positives = 169/246 (68%)	Positives = 396/552 (71%),	Positives = 175/260 (67%)	Positives = 536/561 (95%)	Positives = 513/553 (92%)	Positives = 468/553 (84%)	Positives = 469/553 (84%)	Positives = 467/553 (84%)
	Gaps = 10/267 (3%)			Gaps = 1/552 (0%)
thiosulfate respiration
SMUL_0346 (SMUL_RS01730)	peg.1117	peg.1492	peg.2031	peg.283	peg.272	peg.1255	peg.302	peg.611	peg.2439	peg.359
polysulfide reductase-like protein, subunit A	Identities = 444/760 (58%),	Identities = 221/751 (29%),	Identities = 646/761 (84%),	Identities = 535/757 (70%),	Identities = 533/758 (70%),	Identities = 715/761 (93%),	Identities = 631/761 (82%),	Identities = 455/714 (63%),	Identities = 466/727 (64%),	Identities = 456/714 (63%),
AHJ11628.1	Positives = 561/760 (73%),	Positives = 357/751 (47%),	Positives = 698/761 (91%)	Positives = 622/757 (82%),	Positives = 624/758 (82%),	Positives = 734/761 (96%)	Positives = 699/761 (91%)	Positives = 557/714 (78%),	Positives = 573/727 (78%),	Positives = 557/714 (78%),
	Gaps = 4/760 (0%)	Gaps = 66/751 (8%)		Gaps = 4/757 (0%)	Gaps = 6/758 (0%)			Gaps = 5/714 (0%)	Gaps = 5/727 (0%)	Gaps = 5/714 (0%)
SMUL_0347	peg.1116	peg.1491	peg.2032	peg.284	peg.273	peg.1254	peg.303	peg.612	peg.2438	peg.360
polysulfide reductase-like protein, subunit B	Identities = 117/186 (62%),	Identities = 76/184 (41%),	Identities = 177/188 (94%),	Identities = 143/188 (76%),	Identities = 144/188 (76%),	Identities = 181/188 (96%),	Identities = 170/188 (90%),	Identities = 139/187 (74%),	Identities = 139/187 (74%),	Identities = 139/187 (74%),
AHJ11629.1	Positives = 152/186 (81%)	Positives = 106/184 (57%),	Positives = 185/188 (98%)	Positives = 159/188 (84%)	Positives = 165/188 (87%)	Positives = 184/188 (97%)	Positives = 177/188 (94%)	Positives = 161/187 (86%)	Positives = 161/187 (86%)	Positives = 162/187 (86%)
		Gaps = 7/184 (3%)
SMUL_0348	peg.1115	peg.1263	peg.2033	peg.285	peg.274	peg.1253	peg.304	peg613	peg.2437	peg.361
polysulfide reductase-like protein, subunit C	Identities = 199/322 (61%),	Identities = 102/308 (33%),	Identities = 307/322 (95%),	Identities = 262/322 (81%),	Identities = 266/322 (82%),	Identities = 309/322 (95%),	Identities = 304/322 (94%),	Identities = 252/322 (78%),	Identities = 252/322 (78%),	Identities = 251/322 (77%),
AHJ11630.1	Positives = 260/322 (80%)	Positives = 176/308 (57%),	Positives = 314/322 (97%)	Positives = 295/322 (91%)	Positives = 295/322 (91%)	Positives = 315/322 (97%)	Positives = 315/322 (97%)	Positives = 285/322 (88%)	Positives = 284/322 (88%)	Positives = 286/322 (88%)
		Gaps = 12/308 (3%)
SMUL_0079 (SMUL_RS00390)	peg.138	peg.489	peg.1806	peg.54	peg.41	peg.843	peg.68	peg.1922	peg.241	peg.820
cytoplasmic formate dehydrogenase	Identities = 208/719 (28%),	Identities = 225/728 (30%),	Identities = 664/686 (96%),	Identities = 600/689 (87%),	Identities = 596/689 (86%),	Identities = 639/689 (92%),	Identities = 633/686 (92%),	Identities = 559/686 (81%),	Identities = 557/686 (81%),	Identities = 559/686 (81%),
AHJ11366.1	Positives = 360/719 (50%),	Positives = 373/728 (51%),	Positives = 677/686 (98%)	Positives = 646/689 (93%)	Positives = 643/689 (93%)	Positives = 663/689 (96%)	Positives = 660/686 (96%)	Positives = 623/686 (90%)	Positives = 624/686 (90%)	Positives = 624/686 (90%)
	Gaps = 85/719 (11%)	Gaps = 81/728 (11%)
SMUL_0272 (SMUL_RS01355)	peg.441	peg.1249	peg.918	peg.899	peg.1870	peg.2720	peg.2568	peg.74	peg.34	peg.76
molybdopterin oxidoreductase, chain C	Identities = 35/129 (27%),	Identities = 19/70 (27%),	Identities = 17/52 (32%),	Identities = 48/163 (29%),	Identities = 22/70 (31%),	Identities = 20/77 (25%),	Identities = 26/89 (29%),	Identities = 26/89 (29%),	Identities = 26/89 (29%),	Identities = 13/35 (37%),
AHJ11554.1	Positives = 61/129 (47%),	Positives = 37/70 (52%),	Positives = 30/52 (57%),	Positives = 80/163 (49%),	Positives = 36/70 (51%),	Positives = 33/77 (42%),	Positives = 40/89 (44%),	Positives = 39/89 (43%),	Positives = 39/89 (43%),	Positives = 20/35 (57%)
	Gaps = 18/129 (13%)	Gaps = 7/70 (10%)	Gaps = 1/52 (1%)	Gaps = 18/163 (11%)	Gaps = 10/70 (14%)	Gaps = 9/77 (11%)	Gaps = 7/89 (7%)	Gaps = 7/89 (7%)	Gaps = 7/89 (7%)
SMUL_0273	peg.2058	peg.23	peg.692	peg.900	peg.273	peg.2173	peg.825	peg.2287	peg.1263	peg.2691
molybdopterin oxidoreductase, chain B	Identities = 71/181 (39%),	Identities = 56/171 (32%),	Identities = 62/178 (34%),	Identities = 76/186 (40%),	Identities = 59/180 (32%),	Identities = 60/170 (35%),	Identities = 59/170 (34%),	Identities = 59/177 (33%),	Identities = 59/177 (33%),	Identities = 59/177 (33%),
AHJ11555.1	Positives = 101/181 (55%),	Positives = 76/171 (44%),	Positives = 94/178 (52%),	Positives = 109/186 (58%),	Positives = 89/180 (49%),	Positives = 90/170 (52%),	Positives = 89/170 (52%),	Positives = 89/177 (50%),	Positives = 89/177 (50%),	Positives = 89/177 (50%),
	Gaps = 2/181 (1%)	Gaps = 24/171 (14%)	Gaps = 2/178 (1%)	Gaps = 10/186 (5%)	Gaps = 8/180 (4%)	Gaps = 26/170 (15%)	Gaps = 26/170 (15%)	Gaps = 4/177 (2%)	Gaps = 4/177 (2%)	Gaps = 4/177 (2%)
SMUL_0274	peg.2173	peg.1487	peg.2159	peg.901	peg.365	peg.1972	peg.435	peg.738	peg.2306	peg.1238
molybdopterin oxidoreductase, chain A	Identities = 224/807 (27%),	Identities = 194/856 (22%),	Identities = 227/836 (27%),	Identities = 267/877 (30%),	Identities = 243/926 (26%),	Identities = 226/832 (27%),	Identities = 229/826 (27%), )	Identities = 242/930 (26%),	Identities = 242/927 (26%),	Identities = 242/926 (26%),
AHJ11556.1	Positives = 358/807 (44%),	Positives = 342/856 (39%),	Positives = 362/836 (43%),	Positives = 401/877 (45%),	Positives = 383/926 (41%),	Positives = 363/832 (43%),	Positives = 359/826 (43%),	Positives = 388/930 (41%),	Positives = 392/927 (42%),	Positives = 392/926 (42%),
	Gaps = 129/807 (15%)	Gaps = 139/856 (16%)	Gaps = 144/836 (17%)	Gaps = 104/877 (11%)	Gaps = 151/926 (16%)	Gaps = 136/832 (16%)	Gaps = 142/826 (17%	Gaps = 169/930 (18%)	Gaps = 163/927 (17%)	Gaps = 163/926 (17%)
SMUL_0950 (SMUL_RS04715)	peg.2057	peg.19	peg.2553	peg.901	peg.2113	peg.2172	peg.824	peg.153	peg.1891	peg.2198
molybdopterin oxidoreductase chain A-like protein	Identities = 217/775 (28%),	Identities = 166/565 (29%),	Identities = 704/758 (92%),	Identities = 216/799 (27%),	Identities = 170/595 (28%),	Identities = 702/758 (92%),	Identities = 705/758 (93%),	Identities = 674/758 (88%),	Identities = 680/758 (89%),	Identities = 681/758 (89%),
AHJ12217.1	Positives = 352/775 (45%),	Positives = 274/565 (48%),	Positives = 735/758 (96%)	Positives = 347/799 (43%),	Positives = 278/595 (46%),	Positives = 736/758 (97%)	Positives = 734/758 (96%)	Positives = 722/758 (95%)	Positives = 723/758 (95%)	Positives = 722/758 (95%)
	Gaps = 74/775 (9%)	Gaps = 56/565 (9%)		Gaps = 128/799 (16%)	Gaps = 85/595 (14%)
SMUL_0951	peg.2058	peg.950	peg.2554	peg.900	peg.269	peg.2173	peg.825	peg.2144	peg.1890	peg.2197
molybdopterin oxidoreductase chain A-like protein	Identities = 65/196 (33%),	Identities = 66/257 (25%),	Identities = 201/212 (94%),	Identities = 68/214 (31%),	Identities = 56/171 (32%),	Identities = 202/212 (95%),	Identities = 200/212 (94%),	Identities = 60/73 (82%),	Identities = 192/212 (90%),	Identities = 192/212 (90%),
AHJ12218.1	Positives = 105/196 (53%),	Positives = 109/257 (42%),	Positives = 205/212 (96%)	Positives = 105/214 (49%),	Positives = 83/171 (48%),	Positives = 206/212 (97%)	Positives = 204/212 (96%)	Positives = 64/73 (87%),	Positives = 199/212 (93%),	Positives = 199/212 (93%),
	Gaps = 26/196 (13%)	Gaps = 62/257 (24%)		Gaps = 20/214 (9%)	Gaps = 22/171 (12%)			Gaps = 1/73 (1%)	Gaps = 1/212 (0%)	Gaps = 1/212 (0%)
SMUL_1277 (SMUL_RS06350)	peg.2173	peg.489	peg.2563	peg.901	peg.750	peg.1972	peg.835	peg.738	peg.1501	peg.503
TMAO reductase-like protein	Identities = 361/844 (42%),	Identities = 117/495 (23%),	Identities = 363/847 (42%),	Identities = 238/880 (27%),	Identities = 358/846 (42%),	Identities = 373/863 (43%),	Identities = 697/848 (82%),	Identities = 378/864 (43%),	Identities = 805/847 (95%),	Positives = 834/847 (98%)
AHJ12538.1	Positives = 518/844 (61%),	Positives = 211/495 (42%),	Positives = 522/847 (61%),	Positives = 375/880 (42%),	Positives = 520/846 (61%),	Positives = 525/863 (60%),	Positives = 775/848 (91%),	Positives = 526/864 (60%),	Positives = 836/847 (98%)	Identities = 805/847 (95%),
	Gaps = 37/844 (4%)	Gaps = 76/495 (15%)	Gaps = 36/847 (4%)	Gaps = 129/880 (14%)	Gaps = 36/846 (4%)	Gaps = 37/863 (4%)	Gaps = 1/848 (0%)	Gaps = 32/864 (3%)
SMUL_1278	peg.2127	peg.2144	peg.2562	peg.1611	peg.749	peg.1973	peg.834	peg.2305	peg.1500	peg.502
TMAO reductase-like protein, cytochrome c-type subunit	Identities = 54/173 (31%),	Identities = 11/27 (40%),	Identities = 39/162 (24%),	Identities = 12/33 (36%),	Identities = 46/189 (24%),	Identities = 43/181 (23%),	Identities = 136/190 (71%),	Identities = 166/188 (88%),	Identities = 170/188 (90%),	Identities = 167/188 (88%),
AHJ12539.1	Positives = 89/173 (51%),	Positives = 17/27 (62%)	Positives = 72/162 (44%),	Positives = 18/33 (54%),	Positives = 89/189 (47%),	Positives = 81/181 (44%),	Positives = 161/190 (84%),	Positives = 177/188 (94%)	Positives = 179/188 (95%)	Positives = 179/188 (95%)
	Gaps = 9/173 (5%)		Gaps = 5/162 (3%)	Gaps = 1/33 (3%)	Gaps = 15/189 (7%)	Gaps = 11/181 (6%)	Gaps = 2/190 (1%)
arsenate reductase, chain C
SMUL_3145 (SMUL_RS16870)	peg.1115	peg.1490	peg.2059	peg.2421	peg.270	peg.1253	peg.2222	peg.613	peg.2437	peg.361
AHJ14371.1	Identities = 80/306 (26%),	Identities = 74/293 (25%),	Identities = 258/278 (92%),	Identities = 213/278 (76%),	Identities = 59/222 (26%),	Identities = 82/306 (26%),	Identities = 258/278 (92%),	Identities = 83/305 (27%),	Identities = 83/305 (27%),	Identities = 84/305 (27%),
	Positives = 150/306 (49%),	Positives = 132/293 (45%),	Positives = 271/278 (97%)	Positives = 253/278 (91%)	Positives = 108/222 (48%),	Positives = 148/306 (48%),	Positives = 271/278 (97%)	Positives = 151/305 (49%),	Positives = 151/305 (49%),	Positives = 151/305 (49%),
	Gaps = 37/306 (12%)	Gaps = 37/293 (12%)			Gaps = 28/222 (12%)	Gaps = 37/306 (12%)		Gaps = 35/305 (11%)	Gaps = 35/305 (11%)	Gaps = 35/305 (11%)
arsenate reductase, chain A
SMUL_3146	peg.1117	peg.1487	peg.2060	peg.2422	peg.268	peg.1255	peg.2223	peg.611	peg.2439	peg.359
AHJ14372.1	Identities = 227/853 (26%),	Identities = 217/887 (24%),	Identities = 729/851 (85%),	Identities = 673/852 (78%),	Identities = 217/854 (25%),	Identities = 195/857 (22%),	Identities = 651/852 (76%),	Identities = 178/779 (22%),	Identities = 192/794 (24%),	Identities = 188/785 (23%),
	Positives = 359/853 (42%),	Positives = 376/887 (42%),	Positives = 785/851 (92%)	Positives = 761/852 (89%),	Positives = 352/854 (41%),	Positives = 351/857 (40%),	Positives = 746/852 (87%),	Positives = 303/779 (38%),	Positives = 310/794 (39%),	Positives = 302/785 (38%),
	Gaps = 143/853 (16%)	Gaps = 120/887 (13%)		Gaps = 1/852 (0%)	Gaps = 148/854 (17%)	Gaps = 117/857 (13%)	Gaps = 1/852 (0%)	Gaps = 142/779 (18%)	Gaps = 154/794 (19%)	Gaps = 154/785 (19%)
arsenate reductase, chain B
SMUL_3147	peg.1710	peg.132	peg.2063	peg.2425	peg.640	peg.1299	peg.2224	peg.1377	peg.920	peg.109
	Identities = 83/243 (34%),	Identities = 98/276 (35%),	Identities = 467/524 (89%),	Identities = 360/524 (68%),	Identities = 86/256 (33%),	Identities = 89/258 (34%),	Identities = 208/232 (90%)	Identities = 114/368 (30%),	Identities = 114/367 (31%),	Identities = 112/368 (30%),
AHJ14373.1	Positives = 136/243 (55%),	Positives = 150/276 (54%),	Positives = 488/524 (93%)	Positives = 423/524 (80%)	Positives = 136/256 (53%),	Positives = 138/258 (53%),	Positives = 221/232 (95%)	Positives = 178/368 (48%),	Positives = 177/367 (48%),	Positives = 176/368 (47%),
	Gaps = 17/243 (6%)	Gaps = 27/276 (9%)			Gaps = 18/256 (7%)	Gaps = 20/258 (7%)		Gaps = 64/368 (17%)	Gaps = 62/367 (16%)	Gaps = 64/368 (17%)
bidirectional polysulfide reductase/sulfide dehydrogenase
putative polysulfide reductase, chain C	peg.1516	peg.1485	peg.1749	peg.2545	peg.2321	peg.922	peg.2568	peg.1119	peg.41	peg.1551
SMUL_RS16290	Identities = 307/420 (73%)	Identities = 327/420 (77%)	Identities = 85/357 (23%)	Identites = 349/421 (82%)	Identities = 326/397 (82%)	Identities = 412/421 (97%)	Identities = 87/357 (24%)	Identities = 365/421 (86%)	Identities = 365/421 (86%)	Identities = 365/421 (86%)
SMUL_3273	Positives = 359/420 (85%)	Positives = 374/420 (89%)	Positives = 162/357 (45%)	Positives = 388/421 (92%)	Positives = 368/397 (92%)	Positives = 417/421 (99%)	Positives = 159/357 (44%)	Positives = 385/421 (91%)	Positives = 385/421 (91%)	Positives = 385/421 (91%)
AHJ14494.1			Gaps = 32/357 (8%)				Gaps = 32/357 (8%)
putative polysulfide reductase, chain B	peg.1515	peg.1486	peg.1750	peg.2546	peg.2323	peg.921	peg.2569	peg.1120	peg.40	peg.1550
SMUL_RS16295	Identities = 182/221 (82%)	Identities = 179/221 (80%)	Identities = 111/184 (60%)	Identities = 201/221 (90%)	Identities = 197/221 (89%)	Identities = 211/221 (95%)	Identities = 110/184 (59%)	Identities = 207/221 (93%)	Identities = 207/221 (93%)	Identities = 207/221 (93%)
SMUL_3274	Positives = 202/221 (91%)	Positives = 200/221 (90%)	Positives = 128/184 (69%)	Positives = 213/221 (96%)	Positives = 212/221 (95%)	Positives = 217/221 (98%)	Positives = 128/184 (69%)	Positives = 213/221 (96%)	Positives = 213/221 (96%)	Positives = 213/221 (96%)
AHJ14495.1			Gaps = 5/184 (2%)				Gaps = 5/184 (2%)
putative polysulfide reductase, chain A	peg.1514	peg.1487	peg.1751	peg.2547	peg.2324	peg.920	peg.2570	peg.1121	peg.39	peg.1549
SMUL_RS16300	Identities = 602/813 (74%)	Identities = 604/813 (74%)	Identities - 488/764 (63%)	Identities = 691/807 (85%)	Identities = 686/807 (85%)	Identities = 788/807 (97%)	Identities = 494/794 (62%)	Identities = 702/794 (88%)	Identities = 700/794 (88%)	Identites = 701/794 (88%)
SMUL_3275	Positives = 703/813 (86%)	Positives = 708/813 (87%)	Positives = 592/764 (77%)	Positives = 754/807 (93%)	Positives = 752/807 (93%)	Positives = 798/807 (98%)	Positives = 608/794 (76%)	Positives = 761/794 (95%)	Positives = 760/794 (95%)	Positives = 760/794 (95%)
AHJ14496.1			Gaps = 30/764 (3%)				Gaps = 34/794 (4%)
putative polysulfide reductase / sulfide dehydrogenase, chain C	peg.1516	peg.1490	peg.1749	peg.2545	peg.2321	peg.915	peg.2568	peg.74 (peg.1432)	peg.34 (peg.868)	peg.1544 (peg.163)
SMUL_RS16325	Identities = 76/360 (21%)	Identities = 292/388 (75%)	Identities = 373/388 (96%)	Identities = 81/354 (22%)	Identities = 81/354 (22%)	Identities = 379/388 (97%)	Identities = 344/388 (88%)	Identities = 348/387 (89%) (64)	Identities = 348/387 (89%) (65)	Identities = 349/387 (90%) (64)
SMUL_3280	Positives = 151/360 (41%)	Positives = 340/388 (87%)	Positives = 382/388 (98%)	Positives = 159/354 (44%)	Positives = 158/354 (44%)	Positives = 386/388 (99%)	Positives = 363/388 (93%)	Positives = 366/387 (94%) (81)	Positives = 366/387 (94%) (81)	Positives = 367/387 (94%) (81)
AHJ14501.1	Gaps = 32/360 (8%)			Gaps = 26/354 (7%)	Gaps = 26/354 (7%)
putative polysulfide reductase / sulfide dehydrogenase, chain B	peg.1515	peg.1491	peg.1750	peg.2546	peg.2323	peg.914	peg.2569	peg.75 (peg.1431)	peg.33 (peg.869)	peg.1543 (peg.162)
SMUL_RS16335	Identities = 109/187 (58%)	Identities = 158/187 (84%)	Identities = 181/187 (96%)	Identities = 111/184 (60%)	Identities = 110/184 (59%)	Identities = 182/187 (97%)	Identities = 178/187 (95%)	Identities = 173/187 (92%) (66)	Identities = 172/187 (91%) (66)	Identities = 173/187 (92%) (66)
SMUL_3281	Positives = 130/187 (69%)	Positives = 170/187 (90%)	Positives = 183/187 (97%)	Positives = 130/184 (70%)	Positives = 128/184 (69%)	Positives = 185/187 (98%)	Positives = 181/187 (96%)	Positive = 176/187 (94%) (81)	Positives = 176/187 (94%) (81)	Positives = 176/187 (94%) (81)
AHJ14502.1	Gaps = 12/187 (6%)			Gaps = 5/184 (2%)	Gaps = 6/184 (3%)
putative polysulfide reductase / sulfide dehydrogenase, chain A	peg.1514	peg.1492	peg.1751	peg.2547	peg.2324	peg.913	peg.2570	peg.76 (peg.1430)	peg.32 (peg.870)	peg.1542 (peg.161)
	Identities = 511/811 (63%)	Identities = 612/781 (78%)	Identities = 714/764 (93%)	Identities = 506/809 (62%)	Identities = 503/809 (62%)	Identities = 766/779 (98%)	Identities = 708/763 (92%)	Identities = 681/763 (89%) (63)	Identities = 684/763 (89%) (62)	Identities = 684/763 (89%) (63)
SMUL_3282	Positives = 626/811 (77%)	Positives = 691/781 (88%)	Positives = 754/764 (97%)	Positives = 628/809 (77%)	Positives = 627/809 (77%)	Positives = 777/779 (99%)	Positives = 739/763 (96%)	Positives = 721/763 (94%) (77)	Positives = 725/763 (95%) (77)	Positives = 724/763 (94%) (77)
AHJ14503.1	Gaps = 32/811 (3%)	Gaps = 3/781	Gaps = 1/764	Gaps = 32/809 (3%)	Gaps = 32/809 (3%)
	S. Am-N	S. arcachonense	S. arsenophilum	S. barnesii	S. deleyianum	S. SCADC	S. UCH001	S. cavolei MES	S. cavolei UCH003	S. cavolei NBRC

## Sheet: Table L
Table L. Assessing the completeness of the Sulfurospirillum cavolei MES draft genome.
Found one time in the genome:	Found twice in the genome
'PF03602'	'PF01967'	MoaC family	http://pfam.xfam.org/family/PF01967
'PF00707'	'TIGR03002'	lipopolysaccharide transport periplasmic protein LptA	http://www.ncbi.nlm.nih.gov/Structure/cdd/cddsrv.cgi?uid=TIGR03002
'PF00298'	'PF03572'	Peptidase family S41	http://pfam.xfam.org/family/PF03572
'PF01455'	'TIGR03598'	ribosome biogenesis GTP-binding protein YsxC/EngB	http://www.ncbi.nlm.nih.gov/Structure/cdd/cddsrv.cgi?uid=TIGR03598
'TIGR00096'	'PF13328'	HD domain	http://pfam.xfam.org/family/PF13328
'PF00035'	'PF02873'	UDP-N-acetylenolpyruvoylglucosamine reductase, C-terminal domain (MurB_C)	http://pfam.xfam.org/family/PF02873
'TIGR00546'	'TIGR01670'	3-deoxy-D-manno-octulosonate 8-phosphate phosphatase, YrbI family	http://www.ncbi.nlm.nih.gov/Structure/cdd/cddsrv.cgi?uid=TIGR01670
'TIGR00409'
'TIGR03700'
'PF01195'
'TIGR00717'
'TIGR00713'
'PF04613'
'PF02882'
'PF00742'
'PF00411'
'PF02075'
'PF00213'
'PF02096'
'PF00189'
'PF07991'
'PF01043'
'TIGR00515'
'PF00709'
'PF01281'
'PF02699'
'PF01351'
'PF00834'
'TIGR00393'
'TIGR00392'
'TIGR00390'
'TIGR00399'
'TIGR00398'
'TIGR00154'
'PF00181'
'PF01977'
'PF00312'
'TIGR00670'
'TIGR01362'
'TIGR01367'
'TIGR01475'
'TIGR00416'
'TIGR00418'
'PF13840'
'PF00121'
'PF00366'
'PF03840'
'PF09527'
'PF02391'
'PF00177'
'PF01029'
'PF01078'
'PF01207'
'TIGR00962'
'TIGR00966'
'PF01193'
'PF01209'
'PF01765'
'PF01409'
'PF03461'
'PF00830'
'PF01256'
'PF00118'
'PF05833'
'PF02130'
'PF00316'
'TIGR01394'
'PF04560'
'PF01264'
'PF03947'
'PF02491'
'PF03772'
'PF01820'
'PF03331'
'TIGR01085'
'TIGR01087'
'TIGR00362'
'TIGR01173'
'PF01728'
'TIGR03723'
'PF00203'
'PF04608'
'PF00521'
'PF03309'
'PF03719'
'TIGR03150'
'PF03485'
'PF07516'
'PF00290'
'PF06071'
'PF02618'
'PF01761'
'PF01678'
'PF03631'
'PF00276'
'TIGR01410'
'PF00227'
'PF01113'
'PF06421'
'PF01252'
'TIGR00595'
'PF01702'
'PF01250'
'PF02576'
'PF00318'
'PF02033'
'PF01411'
'PF01018'
'TIGR00499'
'PF02542'
'PF01343'
'PF00338'
'PF04413'
'PF07497'
'PF03147'
'PF04997'
'PF00380'
'TIGR01579'
'TIGR01574'
'PF01084'
'PF00334'
'PF00533'
'PF06325'
'PF03853'
'PF05198'
'PF12631'
'TIGR01356'
'PF02606'
'PF03255'
'PF00252'
'PF02768'
'PF13109'
'PF03725'
'PF04565'
'TIGR03139'
'PF01220'
'PF11987'
'PF05698'
'PF03948'
'PF00347'
'PF00902'
'PF00697'
'PF00988'
'TIGR00112'
'PF02511'
'PF00828'
'TIGR00020'
'PF02547'
'PF00204'
'PF00164'
'TIGR01327'
'TIGR03594'
'PF03033'
'TIGR01039'
'TIGR00630'
'PF01790'
'PF03330'
'PF02677'
'TIGR01695'
'PF07499'
'PF08207'
'PF02844'
'PF09285'
'TIGR02074'
'TIGR02075'
'PF02502'
'PF01000'
'PF00572'
'PF02021'
'PF00238'
'PF01784'
'PF01746'
'TIGR01510'
'PF01379'
'PF07733'
'PF00861'
'PF00885'
'PF00466'
'PF00574'
'PF13793'
'TIGR03699'
'PF01121'
'TIGR00329'
'PF01026'
'PF05173'
'PF13335'
'PF02504'
'TIGR00649'
'TIGR00644'
'PF00745'
'PF03952'
'PF04368'
'PF00453'
'PF08459'
'PF00923'
'PF01330'
'PF05491'
'PF02912'
'PF03447'
'PF02660'
'PF13288'
'PF00490'
'PF13932'
'PF00154'
'PF02938'
'PF03989'
'PF01016'
'TIGR01302'
'PF00012'
'PF04563'
'TIGR00442'
'PF01138'
'PF13292'
'PF01450'
'PF01245'
'PF01713'
'PF02390'
'TIGR00656'
'TIGR00657'
'PF02091'
'TIGR01830'
'PF07517'
'PF02767'
'TIGR03303'
'PF01795'
'PF02357'
'PF00166'
'PF00831'
'TIGR00121'
'TIGR00019'
'PF06418'
'PF07498'
'PF00297'
'PF04028'
'TIGR00665'
'PF02559'
'TIGR02432'
'TIGR00460'
'PF03120'
'PF03652'
'PF03946'
'PF00829'
'PF00986'
'PF01386'
'PF00542'
'PF02823'
'TIGR03319'
'PF01653'
'PF01513'
'PF09442'
'TIGR01499'
'TIGR01496'
'PF02674'
'PF00712'
'TIGR01072'
'TIGR01079'
'PF01687'
'PF01632'
'PF00476'
'TIGR00516'
'PF00120'
'TIGR00674'
'PF01192'
'PF04085'
'PF02684'
'PF01208'
'TIGR02124'
'PF00119'
'PF02787'
'PF00317'
'PF02602'
'PF10458'
'PF00687'
'PF01649'
'PF00842'
'PF01180'
'PF02670'
'PF01416'
'PF00627'
'PF03900'
'PF04760'
'PF00623'
'TIGR00500'
'TIGR00507'
'PF02153'
'TIGR00445'
'PF01116'
'PF00889'
'PF03484'
'PF00231'
'PF04452'
'PF02686'
'PF00677'
'PF12327'
'PF01196'
'PF00281'
'PF00673'
'PF01255'
'TIGR00433'
'PF01132'
'TIGR00044'
'TIGR00048'
'PF02190'
'TIGR02800'
'PF01406'
'PF02934'
'PF00625'
'PF13184'
'TIGR01051'
'PF02591'
'TIGR01292'
'TIGR01296'
'PF01288'
'PF01715'
'PF06574'
'TIGR00539'
'TIGR00536'
'TIGR01129'
'TIGR01125'
'PF05201'
'TIGR02397'
'PF00763'
'PF02367'
'PF01668'
'PF02575'
'TIGR00482'
'PF01071'
'PF01136'
'PF13603'
'PF05000'
'TIGR00054'
'PF00886'
'PF00333'
'PF01367'
'PF10385'
'PF00410'
'PF12344'
'TIGR00234'
'TIGR00233'
'TIGR01048'
'PF13720'
'PF00113'
'PF05670'
'PF10396'
'PF08529'
'TIGR01135'
'TIGR00421'
'TIGR00422'
'PF00416'
'TIGR00732'
'PF02223'
'PF00344'
'PF02401'
'PF14450'
'PF01176'
'TIGR01455'
'PF00163'
'PF04127'
'PF01197'
'TIGR00755'
'TIGR03423'
'PF01783'
'PF05746'
'PF02403'
'PF00698'
'PF04390'
'PF00237'
'PF00958'
'PF08436'
'PF00684'
'TIGR00556'
'TIGR00552'
'PF07479'
'PF01165'
'TIGR00436'
'PF04551'
'TIGR02393'
'PF00573'
'TIGR01082'
'PF01709'
'PF03118'
'PF03951'
'PF01210'
'PF05697'
'PF01025'
'PF02843'
'PF02978'
'PF02824'
'PF00215'
'PF02092'
