# Supplementary material for: Comparative Genomic Analysis of Sulfurospirillum cavolei MES Reconstructed from the Metagenome of an Electrosynthetic Microbiome
Source: PLoS One. 2016 Mar 16;11(3):e0151214. doi: 10.1371/journal.pone.0151214 (PMC4794192; doi:10.1371/journal.pone.0151214)
Supplement: S2 File — (GZ) [file pone.0151214.s002.gz]

Archive with 6,246 entries (6,245 files):
- ./._sample_intersection_sulfuro_all_11
- sample_intersection_sulfuro_all_11
- sample_intersection_sulfuro_all_11/._.DS_Store
- sample_intersection_sulfuro_all_11/.DS_Store
- sample_intersection_sulfuro_all_11/1000_fig-6666666.83557.peg.1005.faa
- sample_intersection_sulfuro_all_11/1001_fig-6666666.83557.peg.1006.faa
- sample_intersection_sulfuro_all_11/1002_fig-6666666.83557.peg.1007.faa
- sample_intersection_sulfuro_all_11/1003_fig-6666666.83557.peg.1008.faa
- sample_intersection_sulfuro_all_11/1004_fig-6666666.83557.peg.1009.faa
- sample_intersection_sulfuro_all_11/1005_fig-6666666.83557.peg.1010.faa
- sample_intersection_sulfuro_all_11/10067_fig-6666666.116413.peg.2214.faa
- sample_intersection_sulfuro_all_11/10068_fig-6666666.116413.peg.2215.faa
- sample_intersection_sulfuro_all_11/10069_fig-6666666.116413.peg.2216.faa
- sample_intersection_sulfuro_all_11/1006_fig-6666666.83557.peg.1011.faa
- sample_intersection_sulfuro_all_11/10070_fig-6666666.116413.peg.2217.faa
- sample_intersection_sulfuro_all_11/10071_fig-6666666.116413.peg.2218.faa
- sample_intersection_sulfuro_all_11/10072_fig-6666666.116413.peg.2219.faa
- sample_intersection_sulfuro_all_11/10073_fig-6666666.116413.peg.2220.faa
- sample_intersection_sulfuro_all_11/10074_fig-6666666.116413.peg.2221.faa
- sample_intersection_sulfuro_all_11/10075_fig-6666666.116413.peg.2222.faa
- sample_intersection_sulfuro_all_11/10076_fig-6666666.116413.peg.2223.faa
- sample_intersection_sulfuro_all_11/10077_fig-6666666.116413.peg.2224.faa
- sample_intersection_sulfuro_all_11/10078_fig-6666666.116413.peg.2225.faa
- sample_intersection_sulfuro_all_11/10079_fig-6666666.116413.peg.2226.faa
- sample_intersection_sulfuro_all_11/1007_fig-6666666.83557.peg.1012.faa
- sample_intersection_sulfuro_all_11/10082_fig-6666666.116413.peg.2229.faa
- sample_intersection_sulfuro_all_11/1008_fig-6666666.83557.peg.1013.faa
- sample_intersection_sulfuro_all_11/100_fig-6666666.83557.peg.100.faa
- sample_intersection_sulfuro_all_11/10107_fig-6666666.116413.peg.2254.faa
- sample_intersection_sulfuro_all_11/10108_fig-6666666.116413.peg.2255.faa
- sample_intersection_sulfuro_all_11/1010_fig-6666666.83557.peg.1015.faa
- sample_intersection_sulfuro_all_11/10110_fig-6666666.116413.peg.2257.faa
- sample_intersection_sulfuro_all_11/10112_fig-6666666.116413.peg.2259.faa
- sample_intersection_sulfuro_all_11/10113_fig-6666666.116413.peg.2260.faa
- sample_intersection_sulfuro_all_11/1011_fig-6666666.83557.peg.1016.faa
- sample_intersection_sulfuro_all_11/10121_fig-6666666.116413.peg.2268.faa
- sample_intersection_sulfuro_all_11/10138_fig-6666666.116413.peg.2285.faa
- sample_intersection_sulfuro_all_11/10139_fig-6666666.116413.peg.2286.faa
- sample_intersection_sulfuro_all_11/1013_fig-6666666.83557.peg.1018.faa
- sample_intersection_sulfuro_all_11/10141_fig-6666666.116413.peg.2288.faa
- sample_intersection_sulfuro_all_11/1014_fig-6666666.83557.peg.1019.faa
- sample_intersection_sulfuro_all_11/10156_fig-6666666.116413.peg.2305.faa
- sample_intersection_sulfuro_all_11/1015_fig-6666666.83557.peg.1020.faa
- sample_intersection_sulfuro_all_11/10161_fig-6666666.116413.peg.2310.faa
- sample_intersection_sulfuro_all_11/10163_fig-6666666.116413.peg.2312.faa
- sample_intersection_sulfuro_all_11/10169_fig-6666666.116413.peg.2318.faa
- sample_intersection_sulfuro_all_11/1016_fig-6666666.83557.peg.1021.faa
- sample_intersection_sulfuro_all_11/1017_fig-6666666.83557.peg.1022.faa
- sample_intersection_sulfuro_all_11/10186_fig-6666666.116413.peg.2337.faa
- sample_intersection_sulfuro_all_11/1018_fig-6666666.83557.peg.1023.faa
- sample_intersection_sulfuro_all_11/10194_fig-6666666.116413.peg.2345.faa
- sample_intersection_sulfuro_all_11/10195_fig-6666666.116413.peg.2346.faa
- sample_intersection_sulfuro_all_11/10196_fig-6666666.116413.peg.2347.faa
- sample_intersection_sulfuro_all_11/10197_fig-6666666.116413.peg.2348.faa
- sample_intersection_sulfuro_all_11/1019_fig-6666666.83557.peg.1024.faa
- sample_intersection_sulfuro_all_11/101_fig-6666666.83557.peg.101.faa
- sample_intersection_sulfuro_all_11/10204_fig-6666666.116413.peg.2355.faa
- sample_intersection_sulfuro_all_11/10205_fig-6666666.116413.peg.2356.faa
- sample_intersection_sulfuro_all_11/1020_fig-6666666.83557.peg.1025.faa
- sample_intersection_sulfuro_all_11/10210_fig-6666666.116413.peg.2361.faa
- sample_intersection_sulfuro_all_11/10211_fig-6666666.116413.peg.2362.faa
- sample_intersection_sulfuro_all_11/10212_fig-6666666.116413.peg.2363.faa
- sample_intersection_sulfuro_all_11/1021_fig-6666666.83557.peg.1026.faa
- sample_intersection_sulfuro_all_11/10222_fig-6666666.116413.peg.2373.faa
- sample_intersection_sulfuro_all_11/1022_fig-6666666.83557.peg.1027.faa
- sample_intersection_sulfuro_all_11/10234_fig-6666666.116413.peg.2385.faa
- sample_intersection_sulfuro_all_11/10239_fig-6666666.116413.peg.2390.faa
- sample_intersection_sulfuro_all_11/1023_fig-6666666.83557.peg.1028.faa
- sample_intersection_sulfuro_all_11/10240_fig-6666666.116413.peg.2391.faa
- sample_intersection_sulfuro_all_11/10243_fig-6666666.116413.peg.2394.faa
- sample_intersection_sulfuro_all_11/10244_fig-6666666.116413.peg.2395.faa
- sample_intersection_sulfuro_all_11/10247_fig-6666666.116413.peg.2398.faa
- sample_intersection_sulfuro_all_11/10248_fig-6666666.116413.peg.2399.faa
- sample_intersection_sulfuro_all_11/10249_fig-6666666.116413.peg.2400.faa
- sample_intersection_sulfuro_all_11/1024_fig-6666666.83557.peg.1029.faa
- sample_intersection_sulfuro_all_11/10250_fig-6666666.116413.peg.2401.faa
- sample_intersection_sulfuro_all_11/10251_fig-6666666.116413.peg.2402.faa
- sample_intersection_sulfuro_all_11/10252_fig-6666666.116413.peg.2403.faa
- sample_intersection_sulfuro_all_11/10253_fig-6666666.116413.peg.2404.faa
- sample_intersection_sulfuro_all_11/10254_fig-6666666.116413.peg.2405.faa
- sample_intersection_sulfuro_all_11/10258_fig-6666666.116413.peg.2409.faa
- sample_intersection_sulfuro_all_11/1025_fig-6666666.83557.peg.1030.faa
- sample_intersection_sulfuro_all_11/10261_fig-6666666.116413.peg.2412.faa
- sample_intersection_sulfuro_all_11/10267_fig-6666666.116413.peg.2418.faa
- sample_intersection_sulfuro_all_11/1026_fig-6666666.83557.peg.1031.faa
- sample_intersection_sulfuro_all_11/10276_fig-6666666.116413.peg.2427.faa
- sample_intersection_sulfuro_all_11/10277_fig-6666666.116413.peg.2428.faa
- sample_intersection_sulfuro_all_11/1027_fig-6666666.83557.peg.1032.faa
- sample_intersection_sulfuro_all_11/10282_fig-6666666.116413.peg.2433.faa
- sample_intersection_sulfuro_all_11/10283_fig-6666666.116413.peg.2434.faa
- sample_intersection_sulfuro_all_11/1028_fig-6666666.83557.peg.1033.faa
- sample_intersection_sulfuro_all_11/10291_fig-6666666.116413.peg.2442.faa
- sample_intersection_sulfuro_all_11/10295_fig-6666666.116413.peg.2446.faa
- sample_intersection_sulfuro_all_11/102_fig-6666666.83557.peg.102.faa
- sample_intersection_sulfuro_all_11/1031_fig-6666666.83557.peg.1036.faa
- sample_intersection_sulfuro_all_11/10325_fig-6666666.116413.peg.2476.faa
- sample_intersection_sulfuro_all_11/10326_fig-6666666.116413.peg.2477.faa
- sample_intersection_sulfuro_all_11/1032_fig-6666666.83557.peg.1037.faa
- sample_intersection_sulfuro_all_11/1033_fig-6666666.83557.peg.1038.faa
- sample_intersection_sulfuro_all_11/1034_fig-6666666.83557.peg.1039.faa
- sample_intersection_sulfuro_all_11/10350_fig-6666666.116413.peg.2501.faa
- sample_intersection_sulfuro_all_11/10351_fig-6666666.116413.peg.2502.faa
- sample_intersection_sulfuro_all_11/10352_fig-6666666.116413.peg.2503.faa
- sample_intersection_sulfuro_all_11/10353_fig-6666666.116413.peg.2504.faa
- sample_intersection_sulfuro_all_11/10354_fig-6666666.116413.peg.2505.faa
- sample_intersection_sulfuro_all_11/10356_fig-6666666.116413.peg.2507.faa
- sample_intersection_sulfuro_all_11/1035_fig-6666666.83557.peg.1040.faa
- sample_intersection_sulfuro_all_11/1036_fig-6666666.83557.peg.1041.faa
- sample_intersection_sulfuro_all_11/1037_fig-6666666.83557.peg.1042.faa
- sample_intersection_sulfuro_all_11/1038_fig-6666666.83557.peg.1043.faa
- sample_intersection_sulfuro_all_11/1039_fig-6666666.83557.peg.1044.faa
- sample_intersection_sulfuro_all_11/103_fig-6666666.83557.peg.103.faa
- sample_intersection_sulfuro_all_11/1040_fig-6666666.83557.peg.1045.faa
- sample_intersection_sulfuro_all_11/10419_fig-6666666.116413.peg.2572.faa
- sample_intersection_sulfuro_all_11/1041_fig-6666666.83557.peg.1046.faa
- sample_intersection_sulfuro_all_11/1042_fig-6666666.83557.peg.1047.faa
- sample_intersection_sulfuro_all_11/10439_fig-6666666.75506.peg.1.faa
- sample_intersection_sulfuro_all_11/1043_fig-6666666.83557.peg.1048.faa
- sample_intersection_sulfuro_all_11/10440_fig-6666666.75506.peg.2.faa
- sample_intersection_sulfuro_all_11/10443_fig-6666666.75506.peg.5.faa
- sample_intersection_sulfuro_all_11/10444_fig-6666666.75506.peg.6.faa
- sample_intersection_sulfuro_all_11/10447_fig-6666666.75506.peg.9.faa
- sample_intersection_sulfuro_all_11/1044_fig-6666666.83557.peg.1049.faa
- sample_intersection_sulfuro_all_11/10454_fig-6666666.75506.peg.16.faa
- sample_intersection_sulfuro_all_11/1045_fig-6666666.83557.peg.1050.faa
- sample_intersection_sulfuro_all_11/1046_fig-6666666.83557.peg.1051.faa
- sample_intersection_sulfuro_all_11/10471_fig-6666666.75506.peg.33.faa
- sample_intersection_sulfuro_all_11/10472_fig-6666666.75506.peg.34.faa
- sample_intersection_sulfuro_all_11/10473_fig-6666666.75506.peg.35.faa
- sample_intersection_sulfuro_all_11/10475_fig-6666666.75506.peg.37.faa
- sample_intersection_sulfuro_all_11/10476_fig-6666666.75506.peg.38.faa
- sample_intersection_sulfuro_all_11/10486_fig-6666666.75506.peg.48.faa
- sample_intersection_sulfuro_all_11/10489_fig-6666666.75506.peg.51.faa
- sample_intersection_sulfuro_all_11/1048_fig-6666666.83557.peg.1053.faa
- sample_intersection_sulfuro_all_11/10490_fig-6666666.75506.peg.52.faa
- sample_intersection_sulfuro_all_11/10494_fig-6666666.75506.peg.56.faa
- sample_intersection_sulfuro_all_11/1049_fig-6666666.83557.peg.1054.faa
- sample_intersection_sulfuro_all_11/104_fig-6666666.83557.peg.104.faa
- sample_intersection_sulfuro_all_11/10505_fig-6666666.75506.peg.67.faa
- sample_intersection_sulfuro_all_11/10509_fig-6666666.75506.peg.71.faa
- sample_intersection_sulfuro_all_11/10510_fig-6666666.75506.peg.72.faa
- sample_intersection_sulfuro_all_11/10511_fig-6666666.75506.peg.73.faa
- sample_intersection_sulfuro_all_11/10512_fig-6666666.75506.peg.74.faa
- sample_intersection_sulfuro_all_11/10513_fig-6666666.75506.peg.75.faa
- sample_intersection_sulfuro_all_11/10514_fig-6666666.75506.peg.76.faa
- sample_intersection_sulfuro_all_11/10515_fig-6666666.75506.peg.77.faa
- sample_intersection_sulfuro_all_11/10516_fig-6666666.75506.peg.78.faa
- sample_intersection_sulfuro_all_11/10517_fig-6666666.75506.peg.79.faa
- sample_intersection_sulfuro_all_11/10518_fig-6666666.75506.peg.80.faa
- sample_intersection_sulfuro_all_11/1051_fig-6666666.83557.peg.1056.faa
- sample_intersection_sulfuro_all_11/10520_fig-6666666.75506.peg.82.faa
- sample_intersection_sulfuro_all_11/10522_fig-6666666.75506.peg.84.faa
- sample_intersection_sulfuro_all_11/10523_fig-6666666.75506.peg.85.faa
- sample_intersection_sulfuro_all_11/1052_fig-6666666.83557.peg.1057.faa
- sample_intersection_sulfuro_all_11/10541_fig-6666666.75506.peg.103.faa
- sample_intersection_sulfuro_all_11/10543_fig-6666666.75506.peg.105.faa
- sample_intersection_sulfuro_all_11/10546_fig-6666666.75506.peg.108.faa
- sample_intersection_sulfuro_all_11/10548_fig-6666666.75506.peg.110.faa
- sample_intersection_sulfuro_all_11/1055_fig-6666666.83557.peg.1060.faa
- sample_intersection_sulfuro_all_11/10561_fig-6666666.75506.peg.123.faa
- sample_intersection_sulfuro_all_11/1056_fig-6666666.83557.peg.1061.faa
- sample_intersection_sulfuro_all_11/10571_fig-6666666.75506.peg.133.faa
- sample_intersection_sulfuro_all_11/10572_fig-6666666.75506.peg.134.faa
- sample_intersection_sulfuro_all_11/10574_fig-6666666.75506.peg.136.faa
- sample_intersection_sulfuro_all_11/10576_fig-6666666.75506.peg.138.faa
- sample_intersection_sulfuro_all_11/10578_fig-6666666.75506.peg.140.faa
- sample_intersection_sulfuro_all_11/10579_fig-6666666.75506.peg.141.faa
- sample_intersection_sulfuro_all_11/1057_fig-6666666.83557.peg.1062.faa
- sample_intersection_sulfuro_all_11/10586_fig-6666666.75506.peg.148.faa
- sample_intersection_sulfuro_all_11/1058_fig-6666666.83557.peg.1063.faa
- sample_intersection_sulfuro_all_11/1059_fig-6666666.83557.peg.1064.faa
- sample_intersection_sulfuro_all_11/105_fig-6666666.83557.peg.105.faa
- sample_intersection_sulfuro_all_11/10605_fig-6666666.75506.peg.167.faa
- sample_intersection_sulfuro_all_11/10609_fig-6666666.75506.peg.171.faa
- sample_intersection_sulfuro_all_11/1060_fig-6666666.83557.peg.1065.faa
- sample_intersection_sulfuro_all_11/10610_fig-6666666.75506.peg.172.faa
- sample_intersection_sulfuro_all_11/10611_fig-6666666.75506.peg.173.faa
- sample_intersection_sulfuro_all_11/10612_fig-6666666.75506.peg.174.faa
- sample_intersection_sulfuro_all_11/10616_fig-6666666.75506.peg.178.faa
- sample_intersection_sulfuro_all_11/10618_fig-6666666.75506.peg.180.faa
- sample_intersection_sulfuro_all_11/10620_fig-6666666.75506.peg.182.faa
- sample_intersection_sulfuro_all_11/10621_fig-6666666.75506.peg.183.faa
- sample_intersection_sulfuro_all_11/10623_fig-6666666.75506.peg.185.faa
- sample_intersection_sulfuro_all_11/10624_fig-6666666.75506.peg.186.faa
- sample_intersection_sulfuro_all_11/10632_fig-6666666.75506.peg.194.faa
- sample_intersection_sulfuro_all_11/10647_fig-6666666.75506.peg.209.faa
- sample_intersection_sulfuro_all_11/10648_fig-6666666.75506.peg.210.faa
- sample_intersection_sulfuro_all_11/10649_fig-6666666.75506.peg.211.faa
- sample_intersection_sulfuro_all_11/10650_fig-6666666.75506.peg.212.faa
- sample_intersection_sulfuro_all_11/10653_fig-6666666.75506.peg.215.faa
- sample_intersection_sulfuro_all_11/10656_fig-6666666.75506.peg.218.faa
- sample_intersection_sulfuro_all_11/10657_fig-6666666.75506.peg.219.faa
- sample_intersection_sulfuro_all_11/10658_fig-6666666.75506.peg.220.faa
- sample_intersection_sulfuro_all_11/10659_fig-6666666.75506.peg.221.faa
- sample_intersection_sulfuro_all_11/1065_fig-6666666.83557.peg.1070.faa
- sample_intersection_sulfuro_all_11/10665_fig-6666666.75506.peg.227.faa
- sample_intersection_sulfuro_all_11/10672_fig-6666666.75506.peg.234.faa
- sample_intersection_sulfuro_all_11/10673_fig-6666666.75506.peg.235.faa
- sample_intersection_sulfuro_all_11/10674_fig-6666666.75506.peg.236.faa
- sample_intersection_sulfuro_all_11/10678_fig-6666666.75506.peg.240.faa
- sample_intersection_sulfuro_all_11/10679_fig-6666666.75506.peg.241.faa
- sample_intersection_sulfuro_all_11/10683_fig-6666666.75506.peg.245.faa
- sample_intersection_sulfuro_all_11/10685_fig-6666666.75506.peg.247.faa
- sample_intersection_sulfuro_all_11/10689_fig-6666666.75506.peg.251.faa
- sample_intersection_sulfuro_all_11/10694_fig-6666666.75506.peg.256.faa
- sample_intersection_sulfuro_all_11/10697_fig-6666666.75506.peg.259.faa
- sample_intersection_sulfuro_all_11/106_fig-6666666.83557.peg.106.faa
- sample_intersection_sulfuro_all_11/10706_fig-6666666.75506.peg.268.faa
- sample_intersection_sulfuro_all_11/10707_fig-6666666.75506.peg.269.faa
- sample_intersection_sulfuro_all_11/10709_fig-6666666.75506.peg.271.faa
- sample_intersection_sulfuro_all_11/1070_fig-6666666.83557.peg.1075.faa
- sample_intersection_sulfuro_all_11/10714_fig-6666666.75506.peg.276.faa
- sample_intersection_sulfuro_all_11/10718_fig-6666666.75506.peg.280.faa
- sample_intersection_sulfuro_all_11/1071_fig-6666666.83557.peg.1076.faa
- sample_intersection_sulfuro_all_11/10726_fig-6666666.75506.peg.288.faa
- sample_intersection_sulfuro_all_11/10728_fig-6666666.75506.peg.290.faa
- sample_intersection_sulfuro_all_11/1072_fig-6666666.83557.peg.1077.faa
- sample_intersection_sulfuro_all_11/10730_fig-6666666.75506.peg.292.faa
- sample_intersection_sulfuro_all_11/10731_fig-6666666.75506.peg.293.faa
- sample_intersection_sulfuro_all_11/10732_fig-6666666.75506.peg.294.faa
- sample_intersection_sulfuro_all_11/10733_fig-6666666.75506.peg.295.faa
- sample_intersection_sulfuro_all_11/10734_fig-6666666.75506.peg.296.faa
- sample_intersection_sulfuro_all_11/1073_fig-6666666.83557.peg.1078.faa
- sample_intersection_sulfuro_all_11/10740_fig-6666666.75506.peg.302.faa
- sample_intersection_sulfuro_all_11/10742_fig-6666666.75506.peg.304.faa
- sample_intersection_sulfuro_all_11/10743_fig-6666666.75506.peg.305.faa
- sample_intersection_sulfuro_all_11/10744_fig-6666666.75506.peg.306.faa
- sample_intersection_sulfuro_all_11/10746_fig-6666666.75506.peg.308.faa
- sample_intersection_sulfuro_all_11/10752_fig-6666666.75506.peg.314.faa
- sample_intersection_sulfuro_all_11/10753_fig-6666666.75506.peg.315.faa
- sample_intersection_sulfuro_all_11/10755_fig-6666666.75506.peg.317.faa
- sample_intersection_sulfuro_all_11/10756_fig-6666666.75506.peg.318.faa
- sample_intersection_sulfuro_all_11/10757_fig-6666666.75506.peg.319.faa
- sample_intersection_sulfuro_all_11/10758_fig-6666666.75506.peg.320.faa
- sample_intersection_sulfuro_all_11/1075_fig-6666666.83557.peg.1080.faa
- sample_intersection_sulfuro_all_11/10760_fig-6666666.75506.peg.322.faa
- sample_intersection_sulfuro_all_11/10761_fig-6666666.75506.peg.323.faa
- sample_intersection_sulfuro_all_11/10762_fig-6666666.75506.peg.324.faa
- sample_intersection_sulfuro_all_11/10763_fig-6666666.75506.peg.325.faa
- sample_intersection_sulfuro_all_11/10764_fig-6666666.75506.peg.326.faa
- sample_intersection_sulfuro_all_11/10765_fig-6666666.75506.peg.327.faa
- sample_intersection_sulfuro_all_11/10766_fig-6666666.75506.peg.328.faa
- sample_intersection_sulfuro_all_11/10768_fig-6666666.75506.peg.330.faa
- sample_intersection_sulfuro_all_11/10771_fig-6666666.75506.peg.333.faa
- sample_intersection_sulfuro_all_11/10772_fig-6666666.75506.peg.334.faa
- sample_intersection_sulfuro_all_11/10773_fig-6666666.75506.peg.335.faa
- sample_intersection_sulfuro_all_11/10774_fig-6666666.75506.peg.336.faa
- sample_intersection_sulfuro_all_11/10775_fig-6666666.75506.peg.337.faa
- sample_intersection_sulfuro_all_11/10776_fig-6666666.75506.peg.338.faa
- sample_intersection_sulfuro_all_11/10777_fig-6666666.75506.peg.339.faa
- sample_intersection_sulfuro_all_11/10778_fig-6666666.75506.peg.340.faa
- sample_intersection_sulfuro_all_11/10780_fig-6666666.75506.peg.342.faa
- sample_intersection_sulfuro_all_11/1078_fig-6666666.83557.peg.1083.faa
- sample_intersection_sulfuro_all_11/10791_fig-6666666.75506.peg.353.faa
- sample_intersection_sulfuro_all_11/10792_fig-6666666.75506.peg.354.faa
- sample_intersection_sulfuro_all_11/10793_fig-6666666.75506.peg.355.faa
- sample_intersection_sulfuro_all_11/1079_fig-6666666.83557.peg.1084.faa
- sample_intersection_sulfuro_all_11/1080_fig-6666666.83557.peg.1085.faa
- sample_intersection_sulfuro_all_11/10811_fig-6666666.75506.peg.373.faa
- sample_intersection_sulfuro_all_11/10814_fig-6666666.75506.peg.376.faa
- sample_intersection_sulfuro_all_11/10816_fig-6666666.75506.peg.378.faa
- sample_intersection_sulfuro_all_11/1081_fig-6666666.83557.peg.1086.faa
- sample_intersection_sulfuro_all_11/10824_fig-6666666.75506.peg.386.faa
- sample_intersection_sulfuro_all_11/10829_fig-6666666.75506.peg.391.faa
- sample_intersection_sulfuro_all_11/10830_fig-6666666.75506.peg.392.faa
- sample_intersection_sulfuro_all_11/10837_fig-6666666.75506.peg.399.faa
- sample_intersection_sulfuro_all_11/10839_fig-6666666.75506.peg.401.faa
- sample_intersection_sulfuro_all_11/10840_fig-6666666.75506.peg.402.faa
- sample_intersection_sulfuro_all_11/10843_fig-6666666.75506.peg.405.faa
- sample_intersection_sulfuro_all_11/1084_fig-6666666.83557.peg.1089.faa
- sample_intersection_sulfuro_all_11/10857_fig-6666666.75506.peg.419.faa
- sample_intersection_sulfuro_all_11/1085_fig-6666666.83557.peg.1090.faa
- sample_intersection_sulfuro_all_11/10864_fig-6666666.75506.peg.426.faa
- sample_intersection_sulfuro_all_11/1086_fig-6666666.83557.peg.1091.faa
- sample_intersection_sulfuro_all_11/10875_fig-6666666.75506.peg.437.faa
- sample_intersection_sulfuro_all_11/1087_fig-6666666.83557.peg.1092.faa
- sample_intersection_sulfuro_all_11/10886_fig-6666666.75506.peg.448.faa
- sample_intersection_sulfuro_all_11/10891_fig-6666666.75506.peg.453.faa
- sample_intersection_sulfuro_all_11/10894_fig-6666666.75506.peg.456.faa
- sample_intersection_sulfuro_all_11/10895_fig-6666666.75506.peg.457.faa
- sample_intersection_sulfuro_all_11/10896_fig-6666666.75506.peg.458.faa
- sample_intersection_sulfuro_all_11/1089_fig-6666666.83557.peg.1094.faa
- sample_intersection_sulfuro_all_11/108_fig-6666666.83557.peg.109.faa
- sample_intersection_sulfuro_all_11/10908_fig-6666666.75506.peg.470.faa
- sample_intersection_sulfuro_all_11/10912_fig-6666666.75506.peg.474.faa
- sample_intersection_sulfuro_all_11/10917_fig-6666666.75506.peg.479.faa
- sample_intersection_sulfuro_all_11/1091_fig-6666666.83557.peg.1096.faa
- sample_intersection_sulfuro_all_11/10920_fig-6666666.75506.peg.482.faa
- sample_intersection_sulfuro_all_11/10921_fig-6666666.75506.peg.483.faa
- sample_intersection_sulfuro_all_11/10923_fig-6666666.75506.peg.485.faa
- sample_intersection_sulfuro_all_11/10926_fig-6666666.75506.peg.488.faa
- sample_intersection_sulfuro_all_11/10950_fig-6666666.75506.peg.512.faa
- sample_intersection_sulfuro_all_11/10951_fig-6666666.75506.peg.513.faa
- sample_intersection_sulfuro_all_11/109_fig-6666666.83557.peg.110.faa
- sample_intersection_sulfuro_all_11/10_fig-6666666.83557.peg.10.faa
- sample_intersection_sulfuro_all_11/11000_fig-6666666.75506.peg.562.faa
- sample_intersection_sulfuro_all_11/11005_fig-6666666.75506.peg.567.faa
- sample_intersection_sulfuro_all_11/11010_fig-6666666.75506.peg.572.faa
- sample_intersection_sulfuro_all_11/11015_fig-6666666.75506.peg.577.faa
- sample_intersection_sulfuro_all_11/11018_fig-6666666.75506.peg.580.faa
[truncated: 5,946 more entries]
