# Supplementary material for: Comparative Genomic Analysis of Sulfurospirillum cavolei MES Reconstructed from the Metagenome of an Electrosynthetic Microbiome
Source: PLoS One. 2016 Mar 16;11(3):e0151214. doi: 10.1371/journal.pone.0151214 (PMC4794192; doi:10.1371/journal.pone.0151214)
Supplement: S2 File — (GZ) [file pone.0151214.s002.gz › sample_intersection_sulfuro_all_11/1000_fig-6666666.83557.peg.1005.faa]

>fig|6666666.83557.peg.1005
MQNFYNSFLVLLLVLLKWYNKFKKGKEMENNTVVMNRAIALAEKWQRRATELVSNFDRKFNARMHKMLSNPMDKVLLIELMDQSFRSKNTKRVADQIEYLFDKYGMASFFTTSERFLIFLFRNFGKYLPDISVPLFVKNVRDDTDTVVIKGEDELLNKHLIKRHEEGTRVNINLIGEVVLGEEEAESRIQKYEKALANPNIDYISIKISTIFSQINPVSYENTVDELVERLTRIYRQAAKYSYTNAKGEQENKFINLDMEEYRDLALTVTAFKKTLEKPEFKDFKAGIVLQAYLPDSHLWQKDLRDWAKKRVEEGGAPIKMRLVKGANMEMEETEAGLRHWEITPYTKKIDTDSNYKIMAEYALHPDNAPYMNIGVASHNLFELAYGYELAKENGTLEYFSMEMLEGMSESARLAIREISQDIILYAPTAKKEQFTNAIAYLVRRLDENTGKENFIRYSFGLEVGTPDWEMLKNKFIESFENKKNLFIGSKRKQNRLEENWDDYKGGSFYTGEYKSEPDTDFILFPNKQWAKKIREKWMKKPGEEVETAPVVVGGEDLYERDVKEVLDKSQLKDKVICAKYAVANAEDLQRAVDVAHADPDGWRSLTHAERQEILCKVANEVRKKRGDLIGVAAAEVGKVFTETDVEVSEAIDFLEFYGYSARYFEKFTNLKFKGKGVGVVTPPWNFPIAIPLGGIAAALAAGNTVIIKPASVAAFSAYELCKCFWDAGVSKNVLQFVPCPGSLAGENLIKNPKVDFVILTGGEDTAYRMLKDRPNLFLTAETGGKDATIVTAMSDREQAIKNVVASAFNNSGQKCSATSLLVLEEEVYNDPEFRAALVDAAKSVKVGSVWNFVNRIGTLANPIGGNLQKALDSLEPGEEWALAPEFAEDNEYMLKPAIRWGVKDGNFCHMNELFGPVLSVMCAKDLKHAVEIVNKTGYGLTSGIESLDAREIAYWRENLKAGNLYINRGTTGAIVLRQPFGGMGKSAIGAGRKVGVFNYITQFMDFEEVDTPKVDKTYFHPLVDVVKTWVREAEESKHTKFKDDFSKLSVALQSYLKHFKEEFDVEHDYFKLRGEDNHFRYLPLSRVALRVTEEDGLFDVIARIIAAKVSGVSLHVSVDAKVENSVVLFLYENKDRLLNSNDIIVRENEKEFVKCFSKVDRVIYADESRISDFVFEEAAKVAKFIIRTKAMMEGRLELLNYFQEQSISHSYHRYGNIGVRGLDNN
>fig|6666666.73364.peg.714
MQPDTEVIQRAIALAEIWQNRASELVSDFDRNFALKMNTMLSHPKDKVFLIELMDQSFRSANPARVANQIEYLFDKYGMASFFTTSERFLVFLFLHAGIYLPQISVPLFVKNVREDTKTVVLKGEDEALNAHLEKRRAEGTRVNINLIGEIVLGEDEAQERIEKYLKVLENPNVDYISIKISTIFSQINALSFEDTIDELVKRLSRIYAQAKKYSFTNAKGEKENKFINLDMEEYRDLALTFYAFTKTLEQPEFQDFYAGIVLQAYLPDSHLWQQKLVEWARKRVQAGGKPVKMRLVKGANMEMEETEAALRHWEMVTHTKKIDTDSNYKIMAEFALRPENAPFVNIGIASHNLFEHAYGYELAKQYGTGEYFTMEMLEGMSESARLAIKQISQEIILYAPTAKKEQFTNAIGYLVRRLDENTGTENFIRYSFGLKVGTPEWEAQKERFIASFENAKQVFIGSKRRQNRLEEQWNDFKGGSFYTGTFHGESDTDFILSPNKEWAKQIRTRWMKQAAQTLETTPVVVGGEALCDRPLNDVIDKSQLKEGVLCGRYATATPEDLKRAVEVAAQDADGWRTLSHAARHEILCKVANNVRARRGDLIGVAAAEVGKVFSETDVEVSEAIDFLEFYPHAVRFFESYENLSLNGKGVGVITPPWNFPIAIPTGGIVAALAAGNCVIVKPASAATLCAYELCRCFWDAGISQNTLQFVPCSGVLAGEHLVKNAKVDFVILTGGEETAYAMLKDRPNLFLSAETGGKDATIVTAMADRDQAIKNVIHSAFSNSGQKCSATSLLVLEEEVYHDPHFKKGLIDAAKSLHVGSVWDFKNRLGTLANQPSGALKRALESLEAGESWALAPEYVEGNPYMLKPAIKWGVKEGSFCHMNELFGPVLSVMCAKDLKHAVDIVNATGYGLTSGIESLDEREVAYWKAHLKAGNLYVNRGTTGAIVLRQPFGGMGKSAVGAGRKAGAYNYVTLFMDVEEVGTPKIKGGLKHAWSDLVGEWALQAEHGTHGAFKETFEKLSFATASYLENYEEVFAKEVDFAKVRGEDNIFKYLPLRKVALRVCQEDSLFDVLSRIVAAKIAQVPLHVSIASEAENSVVSFMYETKERWLGAHDTLIRENEAEFAQCFASVQKIFYADAARISPFVFEEAAKSATFIVREKPLMEGRLELLHYFMEQSISHSYHRYGNLGARGIKE
>fig|6666666.83417.peg.1947
MQNNEIIIERAIALAEKWQNRATELVSDFDQKFHVKMNKMLGHPKDKVFLIELMDQSFRSKNPTRVANQIEYLFAKYEMASFFTTSERFLVFLFRNAGVYLPQISIPLFISNIREDTKTVVLKGEDDVLNAHLIKRKNEGTRINLNLIGEVVLGEEEAEERIEKYLKVLENPNVDYISIKISTLFSQINALAYEETVEELVKRLSRIYAQAKKYSFTNAKGEHTNKFINLDMEEYRDLALTFSAFTQTLDLPEFQDFRAGIVLQAYLPDSHLWQQKLIAWAKERVEKGGVPIKMRLVKGANMEMEETEAGLRHWELVTHMRKIDTDSNYKIMGEFGLRPEHAKYVNLGMASHNLFELAHGYELAREYGTTEFFSMEMLEGMSESARLAIKEISGEVILYAPTAKKEQFTNAIAYLVRRLDENTGEENFIRYSFGLKVGSPAWESQKQKFIDAFENTKDLFIGTKRHQNRLSEQWENYEGGSFFTGTYHGEADTDFILPPNKAWAKNIRAKWQKKAGDEVNVAPIVVGGEAIVEREVKTVIDKSQLKESVVCGKYALATQKDLERAVKVAAEDKDGWRSLSASERQKILGQVANKMRAKRGDLIGVAAAEVGKVFFETDVEVSEAIDFLEFYGHSARYFEGYKNLTCKGKGVGVITPPWNFPIAIPVGGISAALAAGNCVIIKPASAAALCAYELCQCFWDAGVSKNTLQFVPCAGSLAGEYLVQNEKVDFVILTGGEETAYAMLKSRPNLFLSAETGGKDATIVTAMSDREQAIKNVVHSAFSNSGQKCSATSLLVLEEEVYNDPHFKAGLIDAAKSLHVGSVWDFTNRLGTLANPVSGALKQALESLEEGESWALAPSYADENEYMLKPSIKWGVKEGSFCHRTELFGPMLSVMCARDLKHAIEIVNATGYGLTSGIESLDEREVAYWRKHLNAGNLYINRGTTGAIVLRQPFGGFGKSAVGSGRKAGIHNYITQFMEIEEVAAPLINHSHPHAFLPLIHGWKEGCSKGLYAEFKSDFEKLSFAVGSYLENVEATFSQEQDFAKVRGEDNLFKYLPLKRIALRVSQDDGLFDVMSRIMAARIAQTSLHISLEFSAQSSVIAFLYEHHGMLFGKKDTMEREDEATFVECFEHVDKIFYANAARISPFVYASVAQKAKCIVRAKPLMEGRVELLHYFAEQSISHSYHRYGNLGARGIKK
>fig|6666666.116413.peg.417
MQANAEVIQRAITLAEIWQNRASELVSDFDRKFHIKMNKMLSNPKDKVFLIELMDQSFRSKNPTRVANQIEYLFAKYEMASFFTTAERFLVFLFLNAGVYLPQISIPLFVSNIREDTKTVVLKGEDEPFNAHLVKRKNEGTRVNINLIGEVVLGEEEAEERIEKYLKVLENPNVDYISIKISTLFSQINALAYEETVAELVKRLSRIYAQAKKYSFTNAKGEKENKFINLDMEEYRDLALTFSAFTQTLDLPEFQDFRAGIVLQAYLPDSHLWQQKLVEWAKKRVENGGVPIKMRLVKGANMEMEETEAGLRHWEMVTFTQKIDTDSNYKVMGEFALRPENAKYVNIGMASHNLFELAYGYELSKEYGTTEFFSMEMLEGMSESARLAIKQISGEVILYAPIAKKEQFTNAIAYLVRRLDENTGVENFIRYSFGLKVGTPAWETQKQKFIDSFENAKHIFIGSKRKQNRLTEQWEHYEGGSFFSGKYHGEADTDFILPANKEWAKEIRTKWKKKAAETLEIAPVVVGGEVFVEREVKEVIDKSQLKEGVMCGKYALATKEDLERAVEIAAEDKDGWRTLSASERQKILCQVANQVRLKRADLIGVAAAEVGKVFSETDVEVSEAIDFLEFYGHSARYFDNYKNLSAKGKGVGVVTPPWNFPIAIPTGGISAALAAGNCVIIKPASVAALCAYELCKCFWDAGVSKNTLQFVPCSGSLAGEYLVKNEKVDFVILTGGEETAYKMLESRPNLFLSAETGGKDATIVTAMSDRDQAIKNVIHSAFSNSGQKCSATSLLVLEEEVYNDPHFKKGLIDAAKSLHVGSVWDFTNRLGTLANPVSGALKHALENLESGESWALAPSYVDGNEYMLRPCIKWGVKEGSFCHMNELFGPVLSVMCAKDLKHAIEIVNATGYGLTSGIESLDEREVAYWRKHLKAGNLYINRGTTGAIVLRQPFGGLGKSAVGTGRKAGIHNYITQFMDIVDVAEPSIKHSVQHSFIHLIHGWVDSSHKGAHAGFKADFDKLSLAVGSYLENYAETFSQEKDFVKVRGEDNLFKYLPLSKIALRITKDDGLFDVMSRVMAARIAQTSLHISIELSAESNVISFLYENQGVLLGKNDTIEREDEATFVKCFESVDKIFYANETLITPFVYEAASKKAKCIVRSKPLMEGRVELLHFFNEQCISHSYHRYGNLGARGIKK
>fig|6666666.75506.peg.744
MENNEIVMNRSIDLAEKWQKRATEKISDFEKNFHKKMQKMFARPMDKVLLIDLMDQSFRTKNNSRVADQVEYIFTKYGMATFFTTPEKFLIFLFRNIGIYLPDISVPLFIKSVRDDTDTVVLKGEDKLLNAHLQKRKSEGTRVNLNMIGEVVLGEEEAQERIEKYVNILENPNIDYMSIKISTLFSQINPVSYENTVDEFVERLSKIFAQAKKYSFTNVKGELENKFINLDMEEYRDLSLTFETFIRVLEKPEFKDFKAGIVLQAYLPDSHLWQVKLTDWAKERVKNGGAPIKIRLVKGANMEMEETEAGLRHWETCPYTKKLDTDSNYKIMLEYALQPENAPYVNLGVASHNLFELAYGYETAKANNVIEYFSMEMLEGMSESARVAIKELSGEVILYGPAAKKEQFTNAIAYLVRRFDENTGTENFIRYSFGLEAGSADWEMLKEQFIASFENKKNIFIGAKRKQDRLTENWDNFKGSSFETKEYHGEADTDFILPPNKQWAKDIRTKWMKKAGEEVATAPVIIGGVDLIDKRDIKEVKDKSQLKEGVICGKYAVPTAEDLKKAVEVAKADPDGWRSATHEYRHEMLCKVANEVRKKRADLIGIASAEVGKIITETDVEVSEAIDFLEFYAHSIDHFSQYKNLKFKGRGVGVITPPWNFPVAIPVGGISAALAAGNTVIVKPASVAALCAYELCKCYWDAGISKNVLQYAPAPGALAGKHLIENPDVDFVILTGGEDTAYSMLEARPNLYLTAETGGKDATIVTAMSDREQAIKNVIASAFNNSGQKCSATSLLVLEEEVYNDPSFKSALKDAAASVEVGSVWNYVNRIGTLANPVSGNLKKAIETLEPGEEWLLKPTYAEDNEYMLKPAIKWGVKEGSFCHMNELFGPVLSVMKAKDLKHAIDIVNQTGYGLTSGIESLDARETDYWRENLNAGNLYINRGTTGAIVLRQPFGGMGKSAIGAGRKAGVYSYVTQFMDFEEVSVPKVDKKHFHPLVDIVDAWKKETNKGIHVAFKNEFSKIESALQSYLKNYKEEFDVEHDYFKLRGEDNVFRYLPLDKVAVRVSESDTLFEVLGRIMAARVSGVSLHVSIDATVENNVVSFIYENKDTLLKSTDVLIRENENEFVQCFSNVDRIIYSDISKVSDFVFAEAAKLAKFIVRGQTMMEGRLELLNYFQEQSISHSYHRYGNIGVRALEK
>lcl|CP003333.1_prot_Sulba_0372_360 [gene=Sulba_0372] [protein=NAD-dependent aldehyde dehydrogenase] [protein_id=AFL67696.1] [location=344152..347748]
MQVNKEVIQRAILLAQIWQNRASELVSDFDRTFHIKMNKMLSHPQDKLFLIELMDQSFRSKNPTRVANQIAYLFSKYKMASFFTSSERFLVFLFLNAGIYMPQISIPLFVNTIREDTKTVVLKGEEEPFNAHLRQRKNEGTRLNVNLIGEVVLGEVEAQERIEKYLKVLENPNVDYISIKISTLFSQINALAYEETVKELVSRLRLIYAQAKKYSYINAQGKKENKFINLDMEEYRDLALTFSAFTQTLDLPEFQDFYAGIVLQAYLPDSHLWQQKLIAWAKKRVENGGSAIKMRLVKGANMEMEETEAGLRHWALVTHTRKIDTDSNYKMMGEFGLRAENAPYVHLGMASHNLFELAYGYELAREYGTTHYFSMEMLEGMSESARLAIKELSGEVILYAPTAKKEQFTNAIAYLVRRLDENTGTENFIRYSFGLKVGTPQWEAQKEKFIASFENIEHLFIGSKRIQNRLSEQWDGYEGGTYYTGTYHGEADTDFILTPNKEWAKSIREKWMKKAGEELSIVPVVVGGTCIRERDIETVMDKSQRKKGVLCGSFARARKEDLQHAVDVAVEDRDGWRSLSVAERQKILCAVANKMRKRRADLIGVAAAEVGKVFSETDVEVSEAIDFLEFYGYSARYFDTYKNLTCKGKGVGVIVPPWNFPIAIPVGGISAALAAGNCVILKPASAATLCAYELCQCFWEAGISQNTLQFVPCAGSLAGEYLIQNEKVDFVILTGGEETAYKMLESRPNLFLSAETGGKDATIVTAMSDRDQAIKNVIHSAFSNSGQKCSATSLLILEEEVYHDPRFKAGLIDAAKSLHVGSVWNFTNRLATLANPIGGALKHALENLEEGESWALAPTYAEDNEYMLRPCIKWGVKEGSFCHKNELFGPLLSVMCARDLTHAIEIVNATGYGLTSGIESLDEREVAYWKKHLKAGNLYVNRGTTGAIVLRQPFGGLGKSAVGTGRKAGIDNYITQFMDIKEVGEPKIKQLGKHFFIECIHQWRDGCSKGVYANFQQDFEKLHFAVGSYLEQYEDVFTQEKDFVKVRGEDNIFKYLPLQKIAIRIEPKDTLFDVMSRIMAAKIAQVSLHVSIDRDAKSEVISFLYENKERVLGKEDTLEREDEVMFTQLFEGVDKVFYSHAERISPFVYQEAAKKAKCIVRMKALMEGRIELLHYFNEQSISHSYHRYGNLGVRGIKK
>fig|6666666.103034.peg.1265
MQPDTEVIQRAIALAEIWQNRASELVSDFDRNFAIKMNTMLSHPKDKVFLIELMDQSFRSANPARVANQIEYLFDKYGMASFFTTSERFLVFLFLHAGIYLPQISVPLFVKNVREDTKTVVLKGEDEALNAHLEKRRAEGTRVNINLIGEIVLGEDEAQERIEKYLKVLENPNVDYISIKISTIFSQINALSFEDTIDELVKRLSLIYAQAKKYSFTNAKGEKENKFINLDMEEYRDLALTFYAFTKTLEQPEFQDFYAGIVLQAYLPDSHLWQQKLVEWARKRVQAGGKPVKMRLVKGANMEMEETEAALRHWEMVTHTKKIDTDSNYKIMAEFALRPENAPFVNIGIASHNLFEHAYGYELAKQYGTGEYFTMEMLEGMSESARLAIKQISQEIILYAPTAKKEQFTNAIGYLVRRLDENTGMENFIRYSFGLKVGTPEWEAQKERFIASFENAKQVFIGSKRRQNRLEEQWNDFKGGSFYTGTFHGESDTDFILSPNKEWAKQIRTRWMKQAAQTLETTPVIVGGEALCDRPLNDVIDKSQLKEGVICGRYATATPEDLKRAVEVAAQDADGWRTLSHAARHEILCKVANNVRARRGDLIGVAAAEVGKVFSETDVEVSEAIDFLEFYPHAVRFFESYENLSLRGKGVGVITPPWNFPIAIPTGGIVAALAAGNCVIVKPASAATLCAYALCRCFWDAGISQNTLQFVPCSGALAGEHLVKNAKVDFVILTGGEETAYAMLKDRPNLFLSAETGGKDATIVTAMADRDQAIKNVIHSAFSNSGQKCSATSLLVLEEEVYHDPHFKKGLIDAAKSLHVGSVWDFKNRLGTLANQPSGALKRALESLEAGESWALAPEYVEGNPYMLKPAIKWGVKEGSFCHMNELFGPVLSVMCAKDLKHAVDIVNATGYGLTSGIESLDEREVAYWKVHLKAGNLYVNRGTTGAIVLRQPFGGMGKSAVGAGRKAGAYNYVTLFMDVEEVGTPKIKRALKHAWSDLIGEWARQAEHGTHGAFKEAFEKLSFATASYLENYEEIFAKEVDFAKVRGEDNIFNYLPLRKVALRVCQEDSLFDVLSRIVAAKIAQVPLHVSIASEAENSVVSFMYETKERWLSSHDTLIRENEAEFAQCFASVQKIFYADAARISPFVFEEAAKSATFIVREKPLMEGRLELLHYFMEQSISHSYHRYGNLGARGIKA
>fig|6666666.116412.peg.2329
MQPDTEVIQRAIALAEIWQNRASELVSDFDRNFAIKMNTMLSHPKDKVFLIELMDQSFRSANPARVANQIEYLFDKYGMASFFTTSERFLVFLFLHAGIYLPQISVPLFVKNVREDTKTVVLKGEEEALNAHLEKRRAEGTRVNINLIGEIVLGEDEAQERIEKYLKVLENPNVDYISIKISTIFSQINALSFEDTIDELVKRLSLIYAQAKKYSFTNAKGEKENKFINLDMEEYRDLALTFYAFTKTLEQPEFQDFYAGIVLQAYLPDSHLWQQKLVEWARKRVQAGGKPVKMRLVKGANMEMEETEAALRHWEMVTHTKKIDTDSNYKIMAEFALRPENAPFVNIGIASHNLFEHAYGYELAKQYGTGEYFTMEMLEGMSESARLAIKQISQEIILYAPTAKKEQFTNAIGYLVRRLDENTGTENFIRYSFGLKVGTPEWEAQKERFIASFENAKQVFIGSKRRQNRLEEEWNDFKGGSFYTGMFHGESDTDFILSPNKEWAKQIRTRWMKRAAQTLETTPVVVGGEALRERPLNDVIDKSQLKEGVLCGRYATATPEDLKRAVEVAVQDADGWRTLSHAARHEILCKVANNVRTRRGDLIGVAAAEVGKVFSETDVEVSEAIDFLEFYPHAVRFFEAYENLSLNGKGVGVITPPWNFPIAIPTGGIVAALAAGNCVIVKPASAATLCAYELCRCFWDAGISQNTLQFVPCSGALAGEHLVKNSKVDFVILTGGEETAYAMLKDRPNLFLSAETGGKDATIVTAMADRDQAIKNVIHSAFSNSGQKCSATSLLVLEEEVYHDPHFKKGLIDAAKSLHVGSVWDFKNRLGTLANQPSGALKRALESLEAGESWALAPEYVEGNPYMLKPAIKWGVKEGSFCHMNELFGPVLSVMCAKDLKHAVDIVNATGYGLTSGIESLDEREVAYWKAHLQAGNLYVNRGTTGAIVLRQPFGGMGKSAVGAGRKAGAYNYVTLFMDIEEVGTPKIKGSLKHAWSDLVGEWARQAEHGTHGAFKETFEKLSFATASYLENYEEVFAKEVDFAKVRGEDNIFKYLPLRKVALRVCQEDSLFDVLSRIVAAKIAQVPLHVSIASEAENSVVSFMYETKERWLSAHDTLIREHEAEFAQCFASVQKIFYADAARISPFVFEEAAKSATFIVREKPLMEGRLELLHYFMEQSISHSYHRYGNLGARGIKA
>lcl|CP007201.1_prot_SMUL_0468_460 [gene=putA] [protein=proline dehydrogenase (proline oxidase) / delta-1-pyrroline-5-carboxylate dehydrogenase] [protein_id=AHJ11749.1] [location=446409..450005]
MLKNEIIIERAIALAEKWQNRATELVSDFDKKFHIKMNKMLSHPKDKVFLIELMDQSFRSKNPARVANQIEYLFAKYEMASFFTTSERFLVFLFRNAGIYLPQISIPLFISNIREDTKTVVLKGEDDVLNAHLIKRKREGTRINLNLIGEVVLGEEEAEERIEKYLKVLENPNVDYISIKISTLFSQINALAYEETVEELVKRLSRIYAQAKKYSFTNAKGEQTNKFINLDMEEYRDLGLTFSAFTQTLDLPEFQDFRAGIVLQAYLPDSHLWQQKLIAWAKQRVEKGGVPIKMRLVKGANMEMEETEAGLRHWELVTHTRKIDTDSNYKVMGEFALRPEHAQYVNLGMASHNLFELAHGYELSREYGTTEFFSMEMLEGMSESARLAIKEISGEVILYAPTAKKEQFTNAIAYLVRRLDENTGEENFIRYSFGLTVGSPAWESQKQKFIDAFENTQNLFIGAKRNQNRLSEQWENYEGGSFFRGEYHGEADTDFILPPNKEWAKTIRAKWQKKVGDEVGIAPIVVGGEAIVDRDIKTVIDKSQLKEGVVCGKYALATKEDLQKAVEIATKDVDGWRNLSASERQKVLGQVANKMRAKRGDLIGVAAAEVGKVFFETDVEVSEAIDFLEFYGYSARYFEEFKNLTCKGKGVGVVTPPWNFPIAIPVGGISAALAAGNCVIIKPASAAALCAYELCQCFWEAGVSKNILQFVPCAGSLAGEYLVQNEKVDFVILTGGEETAYTMLKSRPNLFLSAETGGKDATIVTAMSDREQAIKNVVHSAFSNSGQKCSATSLLVLEEEVYNDPHFKKGLVDAAQSLHVGSVWDFANRLGTLANSVSGALKQALESLEEGESWALAPMYADENEYMLKPSIKWGVKEGSFCHKTELFGPVLSVMCAKDLKHAIAIVNATGYGLTSGIESLDEREVAYWRKHLKAGNLYINRGTTGAIVLRQPFGGFGKSAVGSGRKAGIHNYITQFMEIEDVAEPLLKHSPPHAFIHLIHGWKDGCDKGLYAGFKADFEKLSLAVGSYVENVEVTFSQEQDFAKVRGEDNLFKYLPLKRIALRVSQDDGLFDVMSRIMASIIAQTSLHVSIDFGAQSSVISFLYENQGMLFGKNDTIEREDEATFVKCFETTDKIFYANAARISPFVYEAAAKKAKCIVRAKPLMEGRVELLHYFAEQSISHSYHRYGNLGARGIKK
