# Supplementary material for: Comparative Genomic Analysis of Sulfurospirillum cavolei MES Reconstructed from the Metagenome of an Electrosynthetic Microbiome
Source: PLoS One. 2016 Mar 16;11(3):e0151214. doi: 10.1371/journal.pone.0151214 (PMC4794192; doi:10.1371/journal.pone.0151214)
Supplement: S2 File — (GZ) [file pone.0151214.s002.gz › sample_intersection_sulfuro_all_11/1001_fig-6666666.83557.peg.1006.faa]

>fig|6666666.83557.peg.1006
MAKQDLLLEVKNLHVSYGAIKAIKGIDLYVNRGEVVTILGANGAGKTTTLRTISGLLKSNDGSIIFDGKDITKTPAHDIVALGMSHSPEGRKVFGTLSVAENLMMGAYTLKKYDKKTLDWIYEILPRLKEREHQLAGTLSGGEQQMLAIGRAIMSKPKLLILDEPSLGLAPVLVKGIFKAIKDISESGVTVLIVEQNAKAALKLADRGYVLELGKITHEGSSEELLNSEVIQEAYLGKKK
>fig|6666666.73364.peg.713
MRDMLLEVKDLHVNYGAIAAIKGIDLHVARGEVVTILGANGAGKTTTLRTISGLLKAASGSIVFDGRELSKLQAHEIVALGMSHSPEGRRVFSTLSVEENLMMGAYTLKKYDQATLDWIYEILPRLKERRKQLAGTLSGGEQQMLAIGRAIMSKPKLLILDEPSLGLAPVLVKVIFKAIKAIAKSGVTVLLVEQNAKAALKLADRGYVLELGKITHTGSSEELLNSEVIQEAYLGKKK
>fig|6666666.83417.peg.1946
MSEKLLEVKSLHVNYGAIEAIKGIDLYVNKGEVVTILGANGAGKTTTLRTISGLLKPSAGSIFFDGKEITQLPAHEIVSLGMSHSPEGRRVFGTLSVEENLMMGAYSLKTFDAPTLEWIYEILPRLKERKKQLAGTLSGGEQQMLAIGRAIMSKPTLLILDEPSLGLAPVLVKVIFKAIKEISKTGVTVLLVEQNAKAALKLAHRGYVLELGKITHSGSSEELLNSEMIQEAYLGKKKEA
>fig|6666666.116413.peg.416
MSEKLLEVKGLHVNYGAIEAIKGIDLYVNKGEVVTILGANGAGKTTTLRTISGLLKASAGNIVFDGKEIAHIPAHEIVSLGMSHSPEGRRVFGTLSVEENLMMGAYSLKKYDASTLNWIYEILPRLHERKKQLAGTLSGGEQQMLAIGRAIMSKPKLLILDEPSLGLAPVLVKVIFKAIKEISKSGVTVLLVEQNAKAALKLANRGYVLELGKITHSGSSEELLNSEMIQEAYLGKKK
>fig|6666666.75506.peg.743
MVDHEILLEVKKLHVGYGAIKAIKGIDLFVKKGEVVTILGANGAGKTTTLRTISGLLKSTEGSILFDKGEITNTAAHDIVSLGMSHSPEGRKVFGTLSVEENLLMGAYTLKSHDAETLAWIYKILPRLKEREKQLAGTLSGGEQQMLAIGRAIMSKPKLLILDEPSLGLAPVLVKGIFKAIKEISENGVTVLIVEQNAKAALKLADRGYVLELGKITHEGSSEELLNSKVIQEAYLGKKK
>fig|6666666.103035.peg.2138
MDVKNLHVNYGAVEAIKGIDLHVNRGEVVTILGANGAGKTTTLQTISGLLKSNSGSIVFDGHDITQTPAHEIVGFGMSHSPEGRRVFGTLSVEENLMMGAYSLKKYDEQTLEWIYEIMPRLYERKRQLAGTLSGGEQQMLAIGRAIMSKPKLLILDEPSLGLAPVLVKVIFKAIKEISKSGVTVLLVEQNAKAALKLANRGYVLELGKITHSGSSEELLTSEVIQEAYLGKKKEV
>lcl|CP003333.1_prot_Sulba_0371_359 [gene=Sulba_0371] [protein=amino acid/amide ABC transporter ATP-binding protein 2, HAAT family] [protein_id=AFL67695.1] [location=343334..344050]
MNEKLLEVKDLHVNYDAIEAIKGIDLHVNKGEVVTILGANGAGKTTTLRTLSGLLKATRGSIFFNQQEITHMPAHEIVGLGMSHSPEGRRVFGTLSVEENLMMGAYSLKKHDVQTLEWIYEILPRLKERNKQLAGTLSGGEQQMLAIGRAIMSKPKLLILDEPSLGLAPVLVKVIFKAIKEISKSGVTVLLVEQNAKAALKLANRGYVLELGKITHTGSSEELLSSEVIQEAYLGKKK
>fig|6666666.103034.peg.1266
MRDMLLEVKDLHVNYGAIAAIKGIDLHVARGEVVTILGANGAGKTTTLRTISGLLKAASGSIVFDGRELSKLQAHEIVALGMSHSPEGRRVFSTLSVEENLMMGAYTLKKYDQATLDWIYEILPRLKERRKQLAGTLSGGEQQMLAIGRAIMSKPKLLILDEPSLGLAPVLVKVIFKAIKAIAKSGVTVLLVEQNAKAALKLADRGYVLELGKITHTGSSEELLNSEVIQEAYLGKKK
>fig|6666666.116412.peg.2330
MHNMLLEVKDLHVNYGAIAAIKGIDLNVARGEVVTILGANGAGKTTTLRTISGLLKAASGSIVFEGRELSKLQAHEIVALGMSHSPEGRRVFSTLSVEENLMMGAYTLKKYDQATLDWIYEILPRLKERRKQLAGTLSGGEQQMLAIGRAIMSKPKLLILDEPSLGLAPVLVKVIFKAIKAIAKSGVTVLLVEQNAKAALKLADRGYVLELGKITHTGSSEELLNSEVIQEAYLGKKK
>lcl|CP007201.1_prot_SMUL_0467_459 [gene=SMUL_0467] [protein=amino acid ABC transporter, ATP-binding protein LivF-like] [protein_id=AHJ11748.1] [location=445567..446289]
MSEKLLEVKSLHVNYGAIEAIKGIDLHVNKGEVVTILGANGAGKTTTLRTISGLLKPSSGNIFFDGKEITQLPAHEIVSLGMSHSPEGRRVFGTLSVEENLMMGAYSLKTFDAPTLEWIYEILPRLHERKKQLAGTLSGGEQQMLAIGRAIMSKPTLLILDEPSLGLAPVLVKVIFKAIKEISKRGVTVLLVEQNAKAALKLAHRGYVLELGKITHSGSSEELLNSEMIQEAYLGKKKEA
