# Supplementary material for: Comparative Genomic Analysis of Sulfurospirillum cavolei MES Reconstructed from the Metagenome of an Electrosynthetic Microbiome
Source: PLoS One. 2016 Mar 16;11(3):e0151214. doi: 10.1371/journal.pone.0151214 (PMC4794192; doi:10.1371/journal.pone.0151214)
Supplement: S2 File — (GZ) [file pone.0151214.s002.gz › sample_intersection_sulfuro_all_11/1002_fig-6666666.83557.peg.1007.faa]

>fig|6666666.83557.peg.1007
MSKYLLEINGVSKFFAGLTAIDNLTLKVKKGQIYGIIGPNGAGKTTLFNCITGIYTPEEGEILWNGVDIKGTAPHKIAELGILRTFQTIRLFSEMSVAENIMSGRHIKSKQKWYNGIIPTPAYKKDERYNWEKVGEYMDLFGLREYATTPAGDLSYGVQRKIEMARALAAEPELLILDEPAAGLNENETKELADIIRKIQAMGVTIMMIEHDMDMVMSLCEYMTVINFGAWICEGVASEVQNNPAVIEAYIGAEDDEDE
>fig|6666666.73364.peg.712
MSEYLLEIKNVSKLFSGLVAIDNLSMKVKKGQIYGIIGPNGAGKTTLFNCITGIYTPEIGQILWKGKDIKGISPYKIAGLGILRTFQTIRLFSEMSVAENIMSGRHIKSKQRWYNGIIPTPAYFKDEKYQWTKVGELMEFFNLSLYATTPAGDLSYGIQRRIEMARALAAEPELLILDEPAAGLNENETIELTEMIRKIQAMGVTIMMIEHDMEMVMSLSEYITVINFGAKISEGVPSFVQADPKVVEAYIGSDEEDEDA
>fig|6666666.83417.peg.1945
MSEYLLEISHVSKYFQGLVAINDLSMKVKKGQIYGIIGPNGAGKTTLFNCITGIYRPEIGQILWKGKDIKGISPHKIAELGILRTFQTIRLFSEMSVAENIMSGRHIKSKQRWYNGVIPTPAYYKDEKANWKKVGELMDFFHLSEFATTPAGDLSYGIQRRIEMARALAAEPELLILDEPAAGLNEHETLELTQTIRKIQAMGVTIMMIEHDMEMVMSLCEYITVINFGAKISEGVPSFIQDDPVVIEAYIGSDEDDDNE
>fig|6666666.116413.peg.415
MSEYILEISHVSKYFQGLIAINDLSMKVKKGQIYGIIGPNGAGKTTLFNCITGIYRPEIGQILWKGQDIKGISPYKIAELGILRTFQTIRLFAEMSVAENIMSGRHIKSKQRWYNGVIPTPAYYRDEKANWEKVGELMEFFNLTEYATIPAGDLSYGIQRRIEMARALAAEPELLILDEPAAGLNENETLELTQTIRKIQEMGVTIMMIEHDMEMVMSLTEYITVINFGAKISEGIPSHVQDDPVVIEAYIGSDEDDSDE
>fig|6666666.75506.peg.742
MSQYLLEIKNVSKFFSGLTAIDALNLKVKKGQIYGIIGPNGAGKTTLFNCITGIYTPEEGEILWNGKEIKGTAPDKIAALGILRTFQTIRLFAEMSVAENIMSGRHIKSNQKWYNGIIPTPAYYKDEKYNWEKVGEYMELFGLSEYATTPAGDLSYGVQRKIEMARALAAEPELLILDEPAAGLNENETKELAEIIRKIQDMGVTIMMIEHDMDMVMSLCEYMTVINFGAWICDGIPEHVQDNPAVIEAYIGVEDEDEDE
>fig|6666666.103035.peg.2137
MSEYILEISHVSKYFQGLIAINDLSMKVKKGQIYGIIGPNGAGKTTLFNCITGIYRPEIGKILWKGQDIKGVSPDKIAALGILRTFQTIRLFAEMSVAENIMSGRHIKSKQRWYNGVIPTPAYYKDEKENWKKVGELMAFFNLSEYATTPAGDLSYGIQRRIEMARALAAEPELLILDEPAAGLNENETLELTQTIRKIQAMGVTIMMIEHDMDMVMSLTEYITVINFGAKISEGVPSHVQDDPVVIEAYIGSDEDDNDE
>lcl|CP003333.1_prot_Sulba_0370_358 [gene=Sulba_0370] [protein=amino acid/amide ABC transporter ATP-binding protein 1, HAAT family] [protein_id=AFL67694.1] [location=342559..343341]
MSEYILEISHVSKYFQGLVAINDLSMKIKKGQIYGIIGPNGAGKTTLFNCITGIYRPEIGQILWKGKDIKGISPYKIAELGILRTFQTIRLFSEMSVAENIMSGRHIKSKQRWYNGVLPTPAYYKDEKANWEKVGELMDFFHLSEFATIPAGDLSYGVQRRIEMARALAAEPELLILDEPAAGLNENETLALTQTIRKIQEMGVTIMMIEHDMEMVMSLTEYISVINFGAKISEGRPSFVQDDPVVIEAYIGSDEDDEDE
>fig|6666666.103034.peg.1267
MSEYLLEIQNVSKLFSGLVAIDNLSMKVKKGQIYGIIGPNGAGKTTLFNCITGIYTPEIGQILWKGKDIKGISPYKIAGLGILRTFQTIRLFSEMSVAENIMSGRHIKSKQRWYNGIIPTPAYFKDEKYQWTKVGELMEFFNLSLYATTPAGDLSYGIQRRIEMARALAAEPELLILDEPAAGLNENETIELTEMIRKIQAMGVTIMMIEHDMEMVMSLSEYITVINFGAKISEGVPSFVQADPKVVEAYIGSDEEDEDA
>fig|6666666.116412.peg.2331
MSEYLLEIQNVSKLFSGLVAIDNLSMKVKKGQIYGIIGPNGAGKTTLFNCITGIYTPEIGQILWKGKDIKGISPYKIAGLGILRTFQTIRLFSEMSVAENIMSGRHIKSKQRWYNGIIPTPAYFKDEKYQWTKVGELMEFFNLSLYATTPAGDLSYGIQRRIEMARALAAEPELLILDEPAAGLNENETIELTEMIRKIQAMGVTIMMIEHDMEMVMSLSEYITVINFGAKISEGVPSFVQADPKVVEAYIGSDEEDEDA
>lcl|CP007201.1_prot_SMUL_0466_458 [gene=SMUL_0466] [protein=amino acid ABC transporter, ATP-binding protein LivG-like] [protein_id=AHJ11747.1] [location=444792..445574]
MSEYLLEISHVSKYFQGLVAINDLSMKVKKGQIYGIIGPNGAGKTTLFNCITGIYRPEIGQILWKGKEIKGISPHKIAELGILRTFQTIRLFAEMSVAENIMSGRHIKSKQRWYNGVIPTPAYYKDEKANWEKVGELMDFFHLSEYATIPAGDLSYGVQRRIEMARALAAEPELLILDEPAAGLNENETLELTQTIRKIQAMGVTIMMIEHDMEMVMSLCEYITVINFGAKISEGMPSFVQDDPVVIEAYIGSDEDDDDE
