# Supplementary material for: Comparative Genomic Analysis of Sulfurospirillum cavolei MES Reconstructed from the Metagenome of an Electrosynthetic Microbiome
Source: PLoS One. 2016 Mar 16;11(3):e0151214. doi: 10.1371/journal.pone.0151214 (PMC4794192; doi:10.1371/journal.pone.0151214)
Supplement: S2 File — (GZ) [file pone.0151214.s002.gz › sample_intersection_sulfuro_all_11/1003_fig-6666666.83557.peg.1008.faa]

>fig|6666666.83557.peg.1008
MMNRTTMISLGFLVIMGVYPFFADSAWLAVGTTFLVFSVVAFSQDIILGRAGAFHMGHAAFFGLGAYTTAILNTHFGWPILATWAPAVIIPMVIAFLTTAPIIHLRGDYLLVTTIGINIIFIQVLENDLFGLTGGPNGIFGIDVVKVFGYEFYTQTHMYYMAFILLGITLFIMKQLDGSKFGRAMFYINKDDIAAQSMGIDLRYYRLYAFAIGAGLAGAAGSMFAVQYSAVSPEAFDVLQSIMFFTIVLVGGSASLPGVLLGTFVMFVLPEIFREFETARYLVFGIAMILTMILRPRGIWPVKFGNIPSFLKKGSK
>fig|6666666.73364.peg.711
MMNKTSLIALLLLGFAGLYPLFVDSAWLAVGTTFLVFACVAFSQDIILGRAGVFHMGHAMFFGLGAYTTAILNVQFGWAILATWIPSVVIPMACAFALVAPIIHLRGDYLLVATIGFNIIFIQILENDVFGLTGGPNGLFGIDVVRVFGYDFSSQIHMYYMAFILLGITLFIMRSLDRSKFGRAMFYIHKDDIAAQSMGISLRYYKLYAFILGAGIAGAAGSMFSVQYSAVSPEAFNVTQSIMFFTIVLVGGSASLPGVLIGTFVMFVLPEVFREFETARYLVFGVAMILTMILRPRGIWPVKFGNIPSFLKKGAK
>fig|6666666.83417.peg.1944
MMNKTSLIAIALLVFMGFFPLFVDSAWLAVGTTFLVFAVVALSQDIILGRAGVFHMGHALFFGLGAYTTAILNVNFGLPILATWVPAVLVPMLVAFIMVAPIIHLRGDYLLVATIGFNIIFIQVLENDVFGLTGGPNGLFGIDVVRVLGYDFSSQTHMYYMAFILLGITLFIMRNLDKSKFGRAMFYIHKDEIAAQSMGINVRYFKLYAFILGAGIAGAAGSMFSVQYSAVSPEAFNVTQSIMFFTIVLVGGSASLPGVLIGTFIMFVLPEMFREFETARYLVFGIAMILTMILRPRGIWPVRFGNIPDFLKKGVK
>fig|6666666.116413.peg.414
MMNKTSMIAIALLVFMGLYPLFVDSAWLAVGTTFLVFSVVALSQDIILGRAGVFHMGHAMFFGLGAYTTAILNVHFGLPILATWAPAVLVPMLVAFIMVAPIIHLRGDYLLVATIGFNIIFIQVLENDIFGLTGGPNGLFGIDVVRVLGFDFNSQTHMYYMAFILLGITLFIMRNLDKSKFGRAMFYIHKDEIAAQSMGINVRYFKLYAFILGAGIAGAAGSMFSVQYSAVSPEAFNVTQSIMFFTIVLVGGSASLPGVLIGTFVMFVLPEMFREFETARYLVFGVAMILTMILRPRGIWPVKFGNIPDFLKKGVK
>fig|6666666.75506.peg.741
MSKTNMIALGFLVIMGVFPFFADSAWLAVGTTFLVFSVVAFSQDIILGRAGAFHMGHAAFFGIGAYTTAILNTHFGWPILATWAPAVILPMTVALITISPIIHLRGDYLLVATIGINIIFIQVLENDLFGLTGGPNGIFGIDVVRVFGFEFFEQTHMYYMAFILLGITLFIMKSLDGSKFGRAMFYINKDDVAAQSMGINIRYYKMYAFAIGAGIAGAAGSMFSVQYSAVSPEAFNVLQSIMFFTIVLVGGSASLPGVLIGTFVMFVLPEIFREFETARYLVFGLAMILTMILRPRGIWPVKFGNIPAFLKKDVK
>fig|6666666.103035.peg.2136
MMTKSSLIALFVLVFMGFFPLFVDSAWLAIGTTFLVFSVVALSQDIILGRAGVFHMGHAMFFGMGAYTTAILNVNFGLPILATLLPAIIVPMVFAFILVAPIIHLRGDYLLVATIGFNIIFIQVLQNDVFGLTGGPNGLFGIDVVKLFGFELSSQTHMYYMAFLLLGVTLLIIRNLDRSKFGRAMFYIHKDEIAAQSMGINIRYFKLYAFILGAGIAGAAGSMFSIQYSAVSPEAFNVTQSIMFFTIVLVGGSASLPGVLIGTFIMFVLPEMFREFETARYLVFGIAMILTMILRPRGIWPVKFGTIPDFLKKEVK
>lcl|CP003333.1_prot_Sulba_0369_357 [gene=Sulba_0369] [protein=amino acid/amide ABC transporter membrane protein 2, HAAT family] [protein_id=AFL67693.1] [location=341612..342562]
MMNKTSLIAIVLLVFMGVYPIFVDSAWLAVGTTFLVFAVVALSQDIILGRAGVFHMGHALFFGLGAYTTAIFNVHFGLPILVTWVPAVLIPMAVAFMIIAPIIHLRGDYLLVATIGFNIIFIQVLENDVFGLTGGPNGLFGIDVVRIFGFDFGAQTHMYYMAFILLGLTLLIIRNLDKSKFGRALFYIHKDEIAAQSMGINVRYFKLYAFILGAGIAGAAGSMFSVQYSAVSPEAFNVTQSIMFFTIVLVGGSASLPGVLIGTCIMFVLSEVFREFETARYLVFGVAMILTMILRPRGIWPVRFGNIPDFLKTEVK
>fig|6666666.103034.peg.1268
MMNKTSLIALLLLVFAGFYPLFVDSAWLAVGTTFLVFACVAFSQDIILGRAGVFHMGHAMFFGLGAYTTAILNVQFGWAILATWIPSVLIPMACAFALVAPIIHLRGDYLLVATIGFNIIFIQVLENDVFGLTGGPNGLFGIDVVRVFGYDFSSQIHMYYMAFILLGITLFIMRSLDRSKFGRAMFYIHKDDIAAQSMGISLRYYKLYAFILGAGIAGAAGSMFSVQYSAVSPEAFNVTQSIMFFTIVLVGGSASLPGVLIGTFVMFVLPEVFREFETARYLVFGVAMILTMILRPRGIWPVKFGNIPSFLKKEAK
>fig|6666666.116412.peg.2332
MMNKTGLIALLLLGFAGLYPLFVDSAWLAVGTTFLVFACVAFSQDIILGRAGVFHMGHAMFFGLGAYTTAILNVQFGWAILATWIPSVVIPMACAFALVAPIIHLRGDYLLVATIGFNIIFIQILENDVFGLTGGPNGLFGIDVVHVFGYDFSSQIHMYYMAFILLGITLFIMRSLDRSKFGRAMFYIHKDDIAAQSMGISLRYYKLYAFILGAGIAGAAGSMFSVQYSAVSPEAFNVTQSIMFFTIVLVGGSASLPGVLIGTFVMFVLPEVFREFETARYLVFGVAMILTMILRPRGIWPVKFGNIPSFLKKGAK
>lcl|CP007201.1_prot_SMUL_0465_457 [gene=SMUL_0465] [protein=amino acid ABC transporter, permease protein LivM-like] [protein_id=AHJ11746.1] [location=443842..444795]
MMNKTSLIALVLLVFMGFFPLFVDSAWLAVGTTFLVFAVVALSQDIILGRAGVFHMGHAVFFGLGAYTTAILNVNFGLPILATWAPAVLVPMLVAFIMVAPIIHLRGDYLLVATIGFNIIFIQVLENDVFGLTGGPNGLFGIDVVRVLGYDFSSQTHMYYMAFILLGITLLIMRNLDKSKFGRAMFYIHKDEIAAQSMGINVRYFKLYAFILGAGIAGAAGSMFSVQYSAVSPEAFNVTQSIMFFTIVLVGGSASLPGVLIGTFIMFVLPEMFREFETARYLVFGIAMILTMILRPRGIWPVRFGNIPDFLKKKGVK
