# Supplementary material for: Comparative Genomic Analysis of Sulfurospirillum cavolei MES Reconstructed from the Metagenome of an Electrosynthetic Microbiome
Source: PLoS One. 2016 Mar 16;11(3):e0151214. doi: 10.1371/journal.pone.0151214 (PMC4794192; doi:10.1371/journal.pone.0151214)
Supplement: S2 File — (GZ) [file pone.0151214.s002.gz › sample_intersection_sulfuro_all_11/1004_fig-6666666.83557.peg.1009.faa]

>fig|6666666.83557.peg.1009
MALSAFAGLTIYTNIFAEGTTSIVTVITVFMFTAAIIAVVGVLLERLAYRPLRTAPRLSAVVSALGAGLVIQNAIMLIWGPNMKIFPSNLFPSTIWDINGVVITFTQVMILGLSSVLMIALYLFINRTKMGTAIRAVAIDQDAAKLMGINVNKIIMIIFIIGSALGAVAGLFIGIYYRGITFDMGWMYGLSAFVAAIIGGIGNIPGAMFGGLMLGLFNALISGYISSSWAETFTFMLLIVVLIFRPTGILGEKVAEKV
>fig|6666666.73364.peg.710
MDIFLQQMVNGLTIGSLYALVALGYTMVYGVMRLINFAHGDLVAFSAFVGLSVYGSLFSEGTTSLLAVVSVFLLSALVVAFVGVLLERLAYRPLRTAPRLSAVVSALGAGLVIQNSVMLIWGPNMKIFPTDFFPSTLWSIGGIVITFTQVMILSLSSVLMVGLYFFINQTKIGTAIRAVAIDQDAAKLMGINVNRIVMIIFIIGSALGAVAGLFIGAYYRGITFDMGWMYGLNAFVAAIMGGIGNIPGAMLGGLLLGLFNAMITGYISTQWAETFTFVLLIVILVFRPTGILGEKVAEKV
>fig|6666666.83417.peg.1943
MDIFLQQMVNGLTIGSLYALVALGYTMVYGVMRLINFAHGDLVAFSAFIGLSVYAQIFGESVTSLVAVITVFVFTAAIVAFVGVLLERLAYRPLRTAPRLSAVVSALGAGLVIQNSVMLIWGPNMKIFPSNLFPSTIWEIGGIVITFTQVMILGVSSLLMVGLYFFIHQTKIGTAIRAVAIDQDAAKLMGINVNRIIMIIFIIGSSLGAVAGLFIGTYYRGITFDMGWMYGLNAFVAAIMGGIGNIPGAMLGGLLLGLFNAMITGYISTQWAETFTFVLLIGILVLRPTGILGETVAEKV
>fig|6666666.116413.peg.413
MDIFLQQMVNGLTIGSLYALVALGYTMVYGVMRLINFAHGDLVAFSAFIGLSVYAQIFGESVTSLIAVITVFVFTAAIVAVVGVLLERLAYRPLRTAPRLSAVVSALGAGLVIQNSVMLIWGPNMKIFPSNLFPATIWEIGGIVITFTQVMILGLSSVLMVGLYFFIHQTKIGTAIRAVAIDQDAAKLMGINVNRIIMIIFIIGSSLGAVAGLFIGTYYRGVTFDMGWMYGLNAFVAAIMGGIGNIPGAMLGGLLLGLFNAMITGYISTQWAETFTFVLLIAILVFRPTGILGETVAEKV
>fig|6666666.75506.peg.740
MDIFLQQLVNGLTIGSLYALVALGYTMVYGVMKLINFAHGDLVALSAFAGLTVYTNIFADGGTSIIAVITVFMFTAAIIAVVGVLLERLAYRPLRTAPRLSAVVSALGAGLVIQNAIMLIWGPNMKIFPSDLFPSTIWDINGVVVTFTQLMILGISSVLMIALYLFINKTKMGTAIRAVAIDQDAAKLMGINVNKIIMIIFVIGSALGAVAGLFIGIYYRGITFDMGWMYGLSAFVAAIIGGIGNIPGAMFGGLMLGLFNALISGYISSAWAETFTFILLIIVLIFRPTGILGEKVAEKV
>fig|6666666.103035.peg.2135
MDIFLQQMVNGLTIGSLYALVALGYTMVYGVMRLINFAHGDLVAFSAFIGLSVYAQIFGESVTSLGAIIVVFALSALIVAFVGVLLERLAYRPLRTAPRLSAVVSALGAGLVIQNSVMLIWGPNMKIFPSNFFPATIWEIGGIVITFTQVMILGVSSVLMVGLYFFIHQTKIGTAIRAVAIDQDAAKLMGINVGRIIMIIFIIGSALGAVAGLFIGSYYRGITFDMGWMYGLNAFVAAIMGGIGNIPGAMLGGLLLGLFNAMITGYISTQWAETFTFVLLIAILVFRPTGILGETVAEKV
>lcl|CP003333.1_prot_Sulba_0368_356 [gene=Sulba_0368] [protein=amino acid/amide ABC transporter membrane protein 1, HAAT family] [protein_id=AFL67692.1] [location=340713..341615]
MDIFLQQMVNGLTIGSLYALVALGYTMVYGVMRLINFAHGDLVAFSAFVGLNVYAQIFGEHVTSFVAILSVFVLTAIIVAFVGVLLERLAYRPLRTAPRLSAVVSALGAGLVIQNSVMLIWGPNMKIFPSELFPSTIWEIGEIVITFTQVMILGLSAILMVGLYFFINQTKLGTAIRAVAIDQDAAKLMGINVNRIVMIIFIIGSSLGAVAGLFIGTYYRGITFDMGWMYGLSAFVAAIIGGIGNIPGAMLGGLLLGLFNAMITGYLSTQWAETFTFVLLIAILIFRPTGILGETVAEKV
>fig|6666666.103034.peg.1269
MDIFLQQMVNGLTIGSLYALVALGYTMVYGVMRLINFAHGDLVAFSAFVGLSVYGSLFSEGTTSLLAVVSVFLLSALVVAFVGVLLERLAYRPLRTAPRLSAVVSALGAGLVIQNSVMLIWGPNMKIFPTDFFPSTLWSVGGIVITFTQVMILSLSSVLMVGLYFFINQTKIGTAIRAVAIDQDAAKLMGINVNRIVMIIFIIGSALGAVAGLFIGAYYRGITFDMGWMYGLNAFVAAIMGGIGNIPGAMLGGLLLGLFNAMITGYISTQWAETFTFVLLIVILVFRPTGILGEKVAEKV
>fig|6666666.116412.peg.2333
MDIFLQQMVNGLTIGSLYALVALGYTMVYGVMRLINFAHGDLVAFSAFVGLSVYGSLFSEGTTSLLAVVSVFLLSALVVAFVGVLLERLAYRPLRTAPRLSAVVSALGAGLVIQNSVMLIWGPNMKIFPTDFFPSTLWSVGGIVITFTQVMILSLSSVLMVGLYFFINQTKIGTAIRAVAIDQDAAKLMGINVNRIVMIIFIIGSALGAVAGLFIGAYYRGITFDMGWMYGLNAFVAAIMGGIGNIPGAMLGGLLLGLFNAMITGYISTQWAETFTFVLLIVILVFRPTGILGEKVAEKV
>lcl|CP007201.1_prot_SMUL_0464_456 [gene=SMUL_0464] [protein=amino acid ABC transporter, permease protein LivH-like] [protein_id=AHJ11745.1] [location=442943..443845]
MDIFLQQMVNGLTIGSLYALVALGYTMVYGVMRLINFAHGDLVAFSAFIGLSVYAQIFGESITSLVAVITVFVFTAAIVAFVGVLLERLAYRPLRTAPRLSAVVSALGAGLVIQNSVMLIWGPNMKIFPSNLFPSTIWEIGGIVITFTQVMILGVSSLLMVGLYFFIHQTKIGTAIRAVAIDQDAAKLMGINVNRIIMIIFIIGSALGAVAGLFIGTYYRGITFDMGWMYGLNAFVAAIMGGIGNIPGAMLGGLLLGLFNAMITGYISTQWAETFTFVLLIGILVLRPTGILGETVAEKV
