# Supplementary material for: Comparative Genomic Analysis of Sulfurospirillum cavolei MES Reconstructed from the Metagenome of an Electrosynthetic Microbiome
Source: PLoS One. 2016 Mar 16;11(3):e0151214. doi: 10.1371/journal.pone.0151214 (PMC4794192; doi:10.1371/journal.pone.0151214)
Supplement: S2 File — (GZ) [file pone.0151214.s002.gz › sample_intersection_sulfuro_all_11/1005_fig-6666666.83557.peg.1010.faa]

>fig|6666666.83557.peg.1010
MKRMLPKLAASVAVCAALVTSASASDVIKIGVQAPITGKYANEGQSIDNGVRLIVDQLNAKGGLLGKKVEVVSCDDEGKAQKAAICARKLVNEGVMAVIGSYTSGATEAAQTTYYRNGVLQTSDGTSDSLTKHKYWTFFRNSFQNSAQATFTAKYLVKEKGYKSIVVLSDYSSYSTGLADSVAKAIRDEGGNLIYQGKIKSGTQNFTAVLTKIKSMKPDAIYFSGYYTDGGLLRAQQLQLGIKADFIGGDSNDNPDFIKLAGKSAVGTLLVNFPTPEFLPYDIAKKFLKDYKAKYGKDPASVWALMNVDGLRAILYAAEELKTTETKKISDFLHKLKDFPGITGPVSFDERGERVNTKFNVYEIQQDFSYKIINQ
>fig|6666666.73364.peg.708
MKKMLPKIAASLAVCSILAGASVAADVIKIGVQAPITGSYASEGQSIDNGVKLIVEQYNAKGGILGKKIEVVTCDDQGTAQQAAICAKKLVNEGVKAVIGSYTSGATEAAQTTYFRAGVLQTSDGTSDSLIAHKYWTFFRNSFPNSAEADFTAKYFVDGKQYKKIVVLSDYSSYSTDLGDATIKALKAKNANIVYEGKIKSGTQNFTATLTKIKAMEPDVIYFSGYYTDGGLLRAQQQQLGIKADFVGGDSNDNPDFMKLAGESAKGTFMINVPTPDILPYDIAKTFLVDYKAKYNAMPASIWSLMNVDGLRAILHAMEQTKSEDTKVVAEAMHKLKDFPGITGPVTFREDGERIGGGYMTYEVQADKSYKIVYQ
>fig|6666666.83417.peg.1942
MKKMFPKLTASLAVCSMLTSASFAAADVIKIGVQAPITGQYANEGQSIDNGVRLIVEQYNARGGVLGKKIEVVTCDDQGAAQQAAICAKKLVNEGVKAVIGSYTSGATEAAQTTYNRAGVLQTSDGTSDSLIAHKYWTFFRNSFPNSAEAEYTAKYFVEGKQYKKIVVLSDYSSYSTDLADATVKALKAKNANIIYEGKIKSGSQNFTATLTKIKSMDPDVIYFSGYYTDGGLLRAQQMQLGIKADFVGGDSNDNPDYMKLAGESAKGTLLINVPTPDILPYDIAKTFLVDYKAKFNMMPASIWSLMNVDGLRAILHVMELSKSDDTKVIAEGLHALKDFPGITGPVTFREDGERIGGGYMTYEVQADKSYKIVYQ
>fig|6666666.116413.peg.412
MKKMFPKLTASLAVCSVLVSTSIAADVIKIGVQAPITGQYANEGQSIDNGVKLIVDQYNAKGGVLGKKIEVVTCDDQGTAQQAAICAKKLVNEGVKAVIGSYTSGATEAAQTTYFRAGVLQTSDGTSDSLIAHKYWTFFRNSFPNSAEADYTAKYFVEGKQYKKIVILSDYSSYSTDLADATVKALKAKNANIIYEGKIKSGTQNFTATLTKIKSMEPDVIYFSGYYTDGGLLRAQQLQLGIKADFVGGDSNDNPDYMKLAGDSAKGTLLINVPTPDILPYDIAKTFLVDYKAKFNAMPASIWSLMNVDGLRAILHVMEQTKSEDTKVIAEGLHKLKDFPGITGPVTFREDGERIGGGYMTYEVQADKSYKIVYQ
>fig|6666666.75506.peg.739
MRKILPKLAASAVVCAALVTAGSAADVIKIGVQAPITGKYANEGQSIDNGVRLVIEQLNAKGGVLGKQIEVISCDDEGKAQKAAICARKLVNEKVLAVIGSYTSGATEAAQTTYYRNKTLQTSDGTSDSLTKHKYWTFFRNSFQNSAQADFTAKYLVKEKGYKKIVVLSDYSSYAVGLADSAAKSIKAEGGNLIYQGKIKSGTQNFTAVLTKIKSMKPDAIYFSGYYTDGGLLRAQQQQLGIDAAFIGGDSNDNPDFMKLAGKSAKGTLLVNFPTPDFLPYDAAKKFLKDYNAKYGMAPASVWALMNIDGLKAIIYAAEQTKSFDTKKISDYLHTLKDFPGITGPVSFRDDGERINTKFNVYEIQADNSYKIVNK
>fig|6666666.103035.peg.2134
MKRLFPKLTASLAVCSVLVSASVAATNVIKIGVQAPITGQYANEGQSIDNGVKLIVDQYNAKGGVLGKKIEVVTCDDQGTAQQAAICAKKLVNEGVKAVIGSYTSGATEAAQTTYNRAGVLQTSDGTSDSLIAHKYWTFFRNSFPNSAEADYTAKYFVDGKQYKKIVILSDYSSYSTDLADATIKALKAKNANIIYEGKIKSGSQNFTATLTKIKSMDPDVIYFSGYYTDGGLLRAQQIQLGIKADFVGGDSNDNPDYMKLAGESAKGTLLINVPTPDILPYDIAKTFLTDYKTKFNATPASIWSLMNVDGLRAILHVMEQTKSEDTKVIAEGLHQLKDFPGITGPVTFREDGERIGGGYMTYEVQADKSYKIVYQ
>lcl|CP003333.1_prot_Sulba_0367_355 [gene=Sulba_0367] [protein=amino acid/amide ABC transporter substrate-binding protein, HAAT family] [protein_id=AFL67691.1] [location=339560..340687]
MRRLFPKLTASLAVCSALVSMGVAADVIKIGVQAPITGQYANEGQSIDNGVRLVVDQYNAKGGVLGKKIEVITCDDQGTAQQAAICAKKLVNEGVKAVIGSYTSGATEAAQTTYFRAGVLQTSDGTSDSLITHKYWTFFRNSFPNSAEADYTAKYFVEGKQYKKIVILSDYSSYSTDLASAVSNALKAKNATIIYEGKIKSGAQNFTATLTKIKSMNPDVIYFSGYYTDGGLLRAQQIQLGIKADFVGGDSNDNPDYMKLAGKSAVGSYLINVPTPDILPYDIAKTFLVDYQAKYNMMPASIWSLMNVDGLRAILHTMEQTKSEDTKVIAASMHTLKDFPGITGPVTFREDGERIGGGYMTYEVQEDKSYKIVYQ
>fig|6666666.103034.peg.1271
MKKMLPKIAASLAVCSILAGASVAADVIKIGVQAPITGSYASEGQSIDNGVKLIVEQYNAKGGILGKKIEVVTCDDQGTAQQAAICAKKLVNEGVKAVIGSYTSGATEAAQTTYFRAGVLQTSDGTSDSLIAHKYWTFFRNSFPNSAEADFTAKYFVDGKQYKKIVVLSDYSSYSTDLGDATIKALKAKNANIVYEGKIKSGTQNFTATLTKIKAMEPDVIYFSGYYTDGGLLRAQQQQLGIKADFVGGDSNDNPDFMKLAGESAKGTFMINVPTPDILPYDIAKTFLVDYKAKYNAMPASIWSLMNVDGLRVILHAMEQTKSEDTKVVAEAMHKLKDFHGITGPVTFREDGERIGGGYMTYEVQADKSYKIVYQ
>fig|6666666.116412.peg.2335
MKKMLPKIAASLAVCSILAGASVAADVIKIGVQAPITGSYASEGQSIDNGVKLIVEQYNAKGGILGKKIEVVTCDDQGTAQQAAICAKKLVNEGVKAVIGSYTSGATEAAQTTYFRAGVLQTSDGTSDSLIAHKYWTFFRNSFPNSAEADFTAKYFVDGKQYKKIVVLSDYSSYSTDLGDATIKALKAKNANIVYEGKIKSGTQNFTATLTKIKAMEPDVIYFSGYYTDGGLLRAQQQQLGIKADFVGGDSNDNPDFMKLAGESAKGTFMINVPTPDILPYDIAKTFLVDYKAKYNAMPASIWSLMNVDGLRAILHAMEQTKSEDTKVVAEAMHKLKDFPGITGPVTFREDGERIGGGYMTYEVQADKSYKIVYQ
>lcl|CP007201.1_prot_SMUL_0463_455 [gene=SMUL_0463] [protein=amino acid ABC transporter, amino acid-binding protein LivJ/LivK-like] [protein_id=AHJ11744.1] [location=441693..442877]
MPLHVKRLCLVFKIYKGVRMKRMFPKLTASLAVCSMLASASFAADVIKIGVQAPITGQYANEGQSIDNGVRLIVEQQNAKGGVLGKKIEVVTCDDQGAAQQAAICAKKLVNEGVKAVIGSYTSGATEAAQTTYFRAGVLQTSDGTSDSLIVHKYWTFFRNSFPNSAEAEYTAKYFVDGKQYKKIVVLSDYSSYSTDLADATVKALKAKNANIIYEGKIKSGTQNFTATLTKIKSMNPDVIYFSGYYTDGGLLRAQQMQLGIKADFVGGDSNDNPDYMKLAGDSAKGTLLINVPTPGILPYDIAKTFLVDYKAKFNMAPASIWSLMNVDGLRAILHVMEQSKSDDTKVIAEGLHALKDFPGITGPVTFREDGERIGGGYMTYEVQADKSYKIVYQ
