# Supplementary material for: Comparative Genomic Analysis of Sulfurospirillum cavolei MES Reconstructed from the Metagenome of an Electrosynthetic Microbiome
Source: PLoS One. 2016 Mar 16;11(3):e0151214. doi: 10.1371/journal.pone.0151214 (PMC4794192; doi:10.1371/journal.pone.0151214)
Supplement: S2 File — (GZ) [file pone.0151214.s002.gz › sample_intersection_sulfuro_all_11/1006_fig-6666666.83557.peg.1011.faa]

>fig|6666666.83557.peg.1011
MTKFPSQDIIVQATLNGIVSAAKNFLFWTNGRLSLSNGPEKIITIQVANSIATLHNSPEIFIDATVADILRCSLSKRDNYSEFMKKSNLKQGTFSITLDERFEHESDDDSISRVIVSIFNGVINAKLEYSNEIERICKMLDRTHFSESSLDYGIFAFYADVSSNARKKLDKRVVEIVRSFDVVVSKFPTLKSKFVDSEIVNEKDGSQWCVGCYVIEPN
>fig|6666666.73364.peg.707
MSNFPSQERVVQAVLEGITQAEKNFLFWTNNRLSLSSGPQKILCIHVAQALGLIENAPEVFIDASVSDILRCSLPNRKAFKTFMEKNALSQGAFSITLDERFVHHNHNDSISRVIMTLKNGVCNAKAEYTFEIERLCKMLQRKSKNESLLDYGIFAFYADISTQARKKLAKRIPEIVHSFDEVVNRFPSLSSNFYATPITQVEELGEWAAGCYVIFPK
>fig|6666666.83417.peg.1941
MSNFPTQTLVVQSILEGISKAAYNFLFWTNNRLSLSSGPQKILSIHVAQSLSLIENAPEVFIDATVSDILRCSLPNRKAFKMFMEKNALSQGVFSITLDERFSHQNHNDSTSHVIITLKNGVCNAKAEYSYEIERLCKMLQRKTKDDSALDYGVFAFYSDLSPQARKKLSKRIPEIIASFDEVVSHFPSLRAKCISTPIREVESVGEWMAGAYVIEPNVEN
>fig|6666666.116413.peg.411
MSKFPTQSSVIEATLEGMSQAQKNFLFWTNNRLSLSAGPQKILSIHVAQALSLIENAPEVFIDATVSDILRCSLPNRKAFKTYMEKNALSQDVFSITLDERFPHQNHNDSISRVIITLKNGVCNAKAEYSYEIERLCKMLHRKVEESSTLDYGIFAFYADLSTSARKKLVKRLPDVIASFDEVVSHFPSLKASFVQTPVQHVIDVGEWMAGCYVIEPK
>fig|6666666.75506.peg.738
MIKFPAQEVVIKALLNGMMKAVNNFLVWTNNRLFLSHGPHKIISIHVAQEIATIDNAPEIFIDATIADILRCSLNDREAYKEYMHEKQLSQGSFDITLDDRFEHKNNNDSISRVIVTVKNGVRNAKQEHLNEIEKICKMLDRKNSDDSTLDYGVFAFYSDLSNNARKKLHKRLPEIEKKFDEVVKNFSSLKSKFIHNEIQSIADSGEWVVGCYVIEPVN
>lcl|CP003333.1_prot_Sulba_0366_354 [gene=Sulba_0366] [protein=hypothetical protein] [protein_id=AFL67690.1] [location=338831..339505]
MINFPTQERIIRATLEGITQAEKNFLFWTNNRLSLSCGPQKILSIHVAQALSAIENAPEVFIDATVSDILRCSLPNRKAFKSFMEKHALSQDVFSITLDERTLHQNHNDSISRVIMTLKNGVCNVKAEYTYEIERLCKMLQRKSRNDSSLDYGIFAFYTDISTTARKKLDKRIPEIVASFDEVVSHFPSLKATFITTPIQIIDHVGEWMAGCYVIEPNDEIIAE
>fig|6666666.103034.peg.1272
MSNFPSQERVVQAVLEGITQAEKNFLFWTNNRLSLSSGPQKILCIHVAQALGLIENAPEVFIDASVSDILRCSLPNRKAFKTFMEKNALSQGAFSITLDERFVHHNHNDSISRVIMTLKNGVCNAKAEYTFEIERLCKMLQRKSKNESLLDYGIFAFYADISTQARKKLAKRIPEIVHSFDEVVNRFPSLSSNFYATPITQVEELGEWAAGCYVIFPK
>fig|6666666.116412.peg.2336
MSNFPSQERVVQAVLEGITQAEKNFLFWTNNRLSLSSGPQKILCIHVAQALGLIENAPEVFIDASVSDILRCSLPNRKAFKTFMEKNALSQGAFSITLDERFVHHNHNDSISRVIMTLKNGVCNAKAEYTFEIERLCKMLQRKSRNESLLDYGIFAFYADISTQARKKLAKRIPEIVHSFDEVVNRFPSLSSRFYATPITQVEELGEWAAGCYVIFPK
>lcl|CP007201.1_prot_SMUL_0462_454 [gene=SMUL_0462] [protein=hypothetical protein] [protein_id=AHJ11743.1] [location=441021..441686]
MSNFPTQTLVVQSILEGISKAAHNFLFWTNNRLSLSSGPQKILSIHVAQSLSLIENAPEVFIDATVADILRCSLPNRKAFKTFMEKNALSQGVFSITLDERFSHQNHNDSTSRVIITLKNGVCNAKAEYSYEIERLCKMLQRKTKEESALDYGVFAFYSDLSPQARKKLTKRIPEIIASFDEVVSRFPSLRAKCITTPIREVESVGEWMAGAYVIEPNVEN
