# Supplementary material for: Comparative Genomic Analysis of Sulfurospirillum cavolei MES Reconstructed from the Metagenome of an Electrosynthetic Microbiome
Source: PLoS One. 2016 Mar 16;11(3):e0151214. doi: 10.1371/journal.pone.0151214 (PMC4794192; doi:10.1371/journal.pone.0151214)
Supplement: S2 File — (GZ) [file pone.0151214.s002.gz › sample_intersection_sulfuro_all_11/10072_fig-6666666.116413.peg.2219.faa]

>fig|6666666.116413.peg.2219
MKIAIIDDQQEIRYSVAKILQRNQHTPLQFNGEEFELSLMIEEQGVELLIVDVMLGENLTGIDLIKQFKKAGLNLPIILMTAYTTPTNMIEASKIGIKDILQKPFDESQLLELVEKYTHPSSKEKSAKKSIKQGEEEFVGSYETMKEIYKKIGIAANNDLAILIYGETGTGKELIANLIHTNSERSAHPFIAVNCASIPKELFESQLFGHEKGSFTSADKQHIGFAEQTGEGTLFLDEIGELDIELQSKLLRFLETKKFRRVGGTKELHFEGRIISATNANLKEQSQQKSFREDLYFRLSMLTITMPTLKERIQDIPILCEHFIAKANRDLKTTISSISEEAIKKLLQHHWRGNIRELRNTIYSACLNTSDDMIKADDIKEFEDTSSYEKKGIEQFCRDFLEQEGIEKAYELEHMMQKSFLQVSFALCSNITQLSAFLNISRNTLKKQLKEFGIYESEEDK
>fig|6666666.103035.peg.2056
MKIAIIDDQQEIRYSVAKILQRNQHTPLQFNGEEFELALIIEEQGVELLIVDVMLGENLTGIDLIKQFKKVGLNLPIILMTAYTTPTNMIEASKIGIKDILQKPFDEAQLLELVGKYMHTSSKEKSAKKPIKQGEEAFVGSYETMKEIYKKIGIAANNDLSVLIYGETGTGKELIANLIHTNSTHSEHPFVAVNCASIPKDLFESQLFGHEKGSFTSADKQHIGFAELTGEGTLFLDEIGELDIELQSKLLRFLETKKFRRVGGAKEINFEGRIISATNANLKAHIQKSIFREDLYFRLSMLTITMPSLKERIQDIPILCEHFIAKANRDLKTTITSISEEALAKLARHHWRGNIRELRNTIYSACLNASDDMIKADDIKEFEETEDIQQQLHKFCLAYLQKEGVEKAHDLEQTLQKTFLHVSFSLCPNITQLSTILDISRNTLKKQLREFGIYEGEEEK
>lcl|CP003333.1_prot_Sulba_2415_2346 [gene=Sulba_2415] [protein=response regulator with CheY-like receiver, AAA-type ATPase, and DNA-binding domains] [protein_id=AFL69682.1] [location=complement(2360361..2361746)]
MKIAIIDDQQEIRYSVAKILQRYNHTPFQFNGEEFELSLMLEAQGVELLIVDVMLGGSFTGIDLIKQFKKAKLNLPVILMTAYTTPSNMIEASKIGIKDILQKPFDETELLKLVEKYVHVTPKKKSESIALKQGDEAFVGSYETMKEIYKKIGIAANNDLCVLVYGETGTGKELIANLIHTNSERNAHAFIAVNCASIPKDLFESQLFGHEKGSFTSADKQHIGYAEQTGEGTLFLDEIGELDSELQSKLLRFLETKKFRRIGGSKEITFEGRIISATNAKLKELSQQKLFREDLYFRLSMLTITMPTLQERKHDIPILCEHFIAKANHDLKTSIAGISQEVLALFRDHAWRGNIRELRNTIYSACLNANDEIIRREDIQEWEAHHDLPNTNLEDYCRHFLETHGIERVVELKEKMQKTFLHVSFSLYPNITQLSTLLDISRNTLKKQLKEFGIYETEEEK
>lcl|CP007201.1_prot_SMUL_3142_3079 [gene=SMUL_3142] [protein=two component transcriptional regulator] [protein_id=AHJ14368.1] [location=complement(3017280..3018662)]
MKIAIIDDQQEIRYSVAKILQRNQHTPLQFNGEEFELALIIEEQGVELLIVDVMLGENLTGIDLIKQFKKAGIHLPIILMTAYTTPTNMIEASKIGIKDILQKPFDEVQLLALVGKYADTSSKEKSAKKPIKQGEEAFVGSYETMKEIYKKIGIAANNDLSVLIYGETGTGKELIANLIHTNSTHGEHPFIAVNCASIPKELFESQLFGHEKGSFTSADKQHIGYAEQTGEGTLFLDEIGELDIELQSKLLRFLETKKFRRVGGAKEITFEGRVISATNANLKEQSQQKSFREDLYFRLSMLTITMPTLKERIQDIPILCEHFIAKANRDLKTTITSISEEALVKLARHHWRGNIRELRNTIYSACLNASDAMIKAEDIKEFEDASPCEKQNLEQFCRDFLEKEGVEKAHELEQMMQKSLLHVSFSLCPNITQLSTILDISRNTLKKQLKEFNLYQDDSN
