# Supplementary material for: Comparative Genomic Analysis of Sulfurospirillum cavolei MES Reconstructed from the Metagenome of an Electrosynthetic Microbiome
Source: PLoS One. 2016 Mar 16;11(3):e0151214. doi: 10.1371/journal.pone.0151214 (PMC4794192; doi:10.1371/journal.pone.0151214)
Supplement: S2 File — (GZ) [file pone.0151214.s002.gz › sample_intersection_sulfuro_all_11/10073_fig-6666666.116413.peg.2220.faa]

>fig|6666666.116413.peg.2220
MKKFVDYLLALSVQVKLATLIFWVVVTISSVSILINIDIHKNHTNQIIDELIKTNINSNKAFVSDFILTSNQWELYKFLKTLSSSSMIESSGFIDTNNVIVAHTDTEHYRLGDTFREFDTYTVVPFEQDGVTFGSFVLKVKNQTLFSMLQDTFLAQFILLIMVALLSLIIANIFMGRLLGRLNLLSNNATAMIEKRWDDITIYQGKENDEITRIIEKTTQLMHELRESIEKEEKNARISHSLIILGEIGSSFAHEVKNLLQPLKLLLSPAQVPDKEDMPIIHGTLARIDHQVVDFLALAKPADFKYENPLLVKPFVEESIALLRASLSAKHLGIESHVEEDLKVKMGANAIEIILINLLNNAIDAAFQLSTIEITWKRADQVGFSILCVKNSGENMDEKTKTNLFKPFFTTKKEGSGLGLFSIYKIVYLSNGYIEFESQKEQTTFCLYIPCEEVA
>fig|6666666.103035.peg.2057
MKKLFDYLLALSVQVKLATLIFWVVFAISSVSIIINIDIHKNHTNQIIDELIKTNINSNKAFVSEFILTHNQWELYKFLKTLSSSSMIESSGFIDTHNVIVAHTDTEHYRLGDTFKEFDTYNVVPFEQDGVTFGSFVLKVKNQTLFSMLQDTFLAQFVLLVMVALLSLIIANIFMGRLLGRLHLLSNNAQAIIEKRWDDITIYQGKENDEITRIIEKTTQLMHELRDSIEKEEKNARISHSLIILGEIGSSFAHEVKNLLQPLKLLLSPAQLPDKEDMPIIHGALARIDHQVVDFLALAKPADFKYEKPLHVKPFVEESIALLRSSLSTKHLGIQSIIEEDLSVKMGANAIEIILINLLNNAIDAAFQLSTIEITWKRAEQAGFSVLCVKNSGETMDEKTKTNLFKPFFTTKKEGSGLGLFSIYKIVYLSNGYIEFESEEEQTKFCLYIPSQEQV
>lcl|CP003333.1_prot_Sulba_2416_2347 [gene=Sulba_2416] [protein=signal transduction histidine kinase] [protein_id=AFL69683.1] [location=complement(2361743..2363104)]
MNKLLGYLFSLSVHIKLATLIFWVVVAISTVSVMINIDIQKNHTNQIIDELIKTNISSNQAFVSDFILTHNQWELYKFLKSLCLSSMIEEAGFIDNENMIVAHTNTKAYRLGDLFQNQDYTKVPFVQDGVAFGTFVLKVKNQTFFGMLKESLLAHVLLLMFSLLSLIIAGVFVGRLLGRLDLLAHNAQAMIEKRWDAVVVYQGRENDEITHLIQTTTQLMHELKDSIEKEEKNARIAHSLIILGEISSSFAHEVKNLLQPLKLLISPTHIPDAEDMPIIHGALKRIDHQVVDFLALAKPADFKYEKSLHVKPLVEEVLALLQSSFGLKHVSIESKVDEDFRVKMGANGIEIIVMNLLTNALEAAYELSTIELSWKRSQRAGYSLLCVKNRGESMDEKTKANLFKPFYTTKKEGSGLGLFSIYKIVYLSEGYIEFESEHEQTTFCLYIPCEEVS
>lcl|CP007201.1_prot_SMUL_3143_3080 [gene=SMUL_3143] [protein=two-component sensor histidine kinase] [protein_id=AHJ14369.1] [location=complement(3018659..3020026)]
MKKFFDYLLALSVQVKLATLIFWVVFSISSVSILINIDIHKNHTNQIIDELIKTNINSNKAFVSEFILTHNQWELYKFLKTLSSSSMIESSGFVDNHNVIVAHTDTEHYRLGDIFKEFDSYNVVPFEEDGVIFGSFVLKVKNQTFLSMIQEAFLAQFVLLTMVALLSLVIANIFMGRLLGRLDLLSNNATAMIEKRWDDITIYQGKENDEITRIIEKTTQLMHELRDSIEKEEKNARISHSLIILGEIGSSFAHEVKNLLQPLKLLLSPSQLPDKEDMPIIHGALARIDHQVVDFLALAKPADFKYEKPLHVKQFVEESIALLRASLSKKHLGIQSVIEEDLSVKMGANAIEIILINLLNNAIDAAFQLSTIEITWKRAEQAGFSILCVKNRGETMDEKTKANLFKPFFTTKKEGSGLGLFSIYKIVYLSNGYIEFESQEEQTKFCLYIPCEEVL
