# Supplementary material for: Comparative Genomic Analysis of Sulfurospirillum cavolei MES Reconstructed from the Metagenome of an Electrosynthetic Microbiome
Source: PLoS One. 2016 Mar 16;11(3):e0151214. doi: 10.1371/journal.pone.0151214 (PMC4794192; doi:10.1371/journal.pone.0151214)
Supplement: S2 File — (GZ) [file pone.0151214.s002.gz › sample_intersection_sulfuro_all_11/10074_fig-6666666.116413.peg.2221.faa]

>fig|6666666.116413.peg.2221
MKNDQILTSAFQKFTMFFLLLMLPFSLYAKVKIVLGLTGTVFKDDLKNFMDWENYLEHKISDFDVQIRFSKTYAEMNTLIKENKVDIAYVCNSSYTKLDKDGTGKILVIPIFDGSDQYYSYIIAKKNSRFNSLADFKGAIFAFTDPESNSGATAPSYYMLSHGMDPKTFFKSYIYTYEHGESIKAVIDGFVDGASVDNIVYTRFAQKHPEQIEQLKIVQILGPYTNSPIVARSALPKKQFEMLQKAFATMHLDPYGKSILEKLSLDRFDLPSGQDFSNVAKMLEVIEQRQ
>fig|6666666.103035.peg.2058
MKNDQILTSCLQKFTMLFLLLLLPFSLNAKEKIVLGLTGTVLKDDLKNFMDWEKYLEHKITDLDVQIRFSKTYAEMNQLIKEHKVDVAYVCNSSYTKLDKEGTGKILAIPIFDGSDQYYSYIIAKKSTPVDSLADFKGKIFAFTDPESNSGATAPSYHMLSHGMDPKTFFKSYIYTYEHGESIKAVIDGFVDGASVDSIVYTRFAQKHPEKIEQLKVVQVLGPYTNSPIVARSALPKKRFEALQNAFIAMHQDTYGKSILEKLSLDRFDLPSGQDFSNVAKMLEVIEQRQ
>lcl|CP003333.1_prot_Sulba_2417_2348 [gene=Sulba_2417] [protein=phosphate/phosphite/phosphonate ABC transporters, periplasmic binding protein] [protein_id=AFL69684.1] [location=complement(2363101..2363973)]
MQNIQFLTTAFQKYTIGFLLLLLPFSLCAKEKIVLGLTGTVFKDDLKNFMDWEKYLEHKIGDFDVQIHFTKTYSGMNQLIKEQKVDIAYVCNSSYTKLDKEGTGKLLAIPIFDGSDTYYSYIITKKENPYTSILDFKGKLFAFTDPQSNSGAIAPSYYLLTQGLSPKTFFKSFIYTYEHGESIKAVIDGFVDGASVDSIVYTRFAQKHPKSIEQLKVIQILGPYTNSPIVARTALPQKDFLKLQEAFVTMHLDPYGKSILEKLSLERFDLPSNQDFSNVTKMLETIESMQ
>lcl|CP007201.1_prot_SMUL_3144_3081 [gene=SMUL_3144] [protein=periplasmic binding protein] [protein_id=AHJ14370.1] [location=complement(3020023..3020895)]
MKNVQILTSAFQKFTMLFLLIMLPFSLCAKEKIVLGLTGTVLKDDLKNFMDWEKYLEHKISDFDVQIRFSKTYAEMNQLIKEHKVDVAYVCNSSYTKLDKEGTGKILAIPIFDGSDQYYSYIIAKKSTSVDSLADFKGKIFAFTDPESNSGATAPSYYMLSHGMDPKTFFKSYIYTYEHGESIKAVIDGFVDGASVDSIVYTRFAQKHPDQIGQLKVVQILGPYTNSPIVTRSSLPQKKFEELQNAFITMHQDAYGQSILEKLSLDRFDLPSGQDFSNVAKMLEVIEQRQ
