# Supplementary material for: Comparative Genomic Analysis of Sulfurospirillum cavolei MES Reconstructed from the Metagenome of an Electrosynthetic Microbiome
Source: PLoS One. 2016 Mar 16;11(3):e0151214. doi: 10.1371/journal.pone.0151214 (PMC4794192; doi:10.1371/journal.pone.0151214)
Supplement: S2 File — (GZ) [file pone.0151214.s002.gz › sample_intersection_sulfuro_all_11/10075_fig-6666666.116413.peg.2222.faa]

>fig|6666666.116413.peg.2222
MNLLWDVRVSLDLFLGGLGVGAFLVGVILYYVDAKIYEGFVKKSFVIAPLLVIAGLLLLLTELGRPLNVIKTIYAVNPTSFMSIGIFLQSAFAAVALLIAFKALTSGVASLSSKVIYAGAILAGLVGLYHGFLLSGIAKEPWNNAIPVIFFVSSILSGVSLMILLNLESLENLVTRFKLPLIINMVLTLELAAVFAWVYNLALTTASSKHAYDVLISSFSMEFWVLSILLGLIAPLIIFTLVILNKLSLKAVAIPTFSIIVIGSFFLKNLVVYLGQAV
>fig|6666666.103035.peg.2059
MNLLWDVRVSLDLFLGGLGVGAFLVGVVLYYVDAKAYEGFVKKSFMVAPLLVIAGLLLLLTELGRPLNVIKTIYAINPTSFMSIGIFLQSAFVAVALLIAFKVLTSGVSALSSKIVYAGAVLAGLVGLYHGFLLSGIAKEPWNNAIPVIFFVSSILSGASLMVLFNLESLENLVARFKLPLIINMVLTLELAAVFAWVYNLALTTASSKHAYDVLISSFSMEFWVLSILMGLIAPLAIFTLVILNKLSLRTVAIPTFSIIVMGSFFLKNLVVYLGQAV
>lcl|CP003333.1_prot_Sulba_2418_2349 [gene=Sulba_2418] [protein=formate-dependent nitrite reductase, membrane component] [protein_id=AFL69685.1] [location=2364098..2364934]
MDLLWDVRVSLDLFLGGLGVGAFLVGAVLYYMDAKIYESMIKKAFIITPILVIAGLLLLLTELGRPLNVIKTIYAINPTSFMSIGIFLQSAFVAVGLLIAFSILTKGVESVCAKFVYIGAVLAGLVGLYHGLLLTGISIEPWNNAIPVIFFISSILAGSSLVFLLNLSELDTLLQKFKIPVIINMILTLELAAIFAWVYNLALTTASSKHAYDVLMGSFGLEFWGLSIIVGLLIPLALLTMVILGKTTLKAVALPTFATMVIGSFFLKNLVVYLGQAV
>lcl|CP007201.1_prot_SMUL_3145_3082 [gene=SMUL_3145] [protein=arsenate reductase, chain C] [protein_id=AHJ14371.1] [location=3021018..3021854]
MQLLWDIRVSLDLFLGGLGVGAFLVGVILYYVDAKVYDGFVKKSFVIAPLLVIAGLLLLLTELGRPLNVIKTIYAINPTSFMSIGIFLQSAFVAVALLIAFKVLTSGVESLSSKIVYAGAILAGLVGLYHGFLLSGIAKEPWNNAIPVIFFVSSILSGASLMVLLNLGSLESLVTRFKLPLIINMVLTIELAAVFAWVYNLALTTASSKHAYDVLISNFSMEFWVLSILMGLIAPLAIFTLVILNKLSLKAVAIPTFAIIVLGSFFLKNLVVYLGQAV
