# Supplementary material for: Comparative Genomic Analysis of Sulfurospirillum cavolei MES Reconstructed from the Metagenome of an Electrosynthetic Microbiome
Source: PLoS One. 2016 Mar 16;11(3):e0151214. doi: 10.1371/journal.pone.0151214 (PMC4794192; doi:10.1371/journal.pone.0151214)
Supplement: S2 File — (GZ) [file pone.0151214.s002.gz › sample_intersection_sulfuro_all_11/10076_fig-6666666.116413.peg.2223.faa]

>fig|6666666.116413.peg.2223
MSINRRDFLKTTAGSAAVASTLSIFPEEVEAKTGELGYEGEAGKWVASTCQGCTSWCSIQGLVVDGKVIKVRGNPNSPSGGRICPRPHLALQQVYDPDRVKTPLKRTNPKKGRGIDPKFVPISWDEAINTIADKIMELINAGETHKFLLTRGRYTGLNEIMYGTFPKLIGSPNNISHSALCADAEEFGREQSEGYPAYADFDLQNTRYILGWSSDMVASNRQTPWFINQFGNVKDRAKITTIDPRLSATGAKSHRWLPIIPGTDGALAIAIAHVILAEGKWNKDFVGDFADKVNYFVVGQEVPTEIIVEDKKIPIVFNEIHTNGVVAWWNLELKDRTPEWAEPITGISAKEIREVAREFAEAGSRAISWTSPGSSMQIRGGISAFACHALNGLVGSVDSVGGILQQGSAPTAKTPDVKPYLDPRFAESLKKPKIDQRGTKGFPALEHMKSGQFVVTSRVAQAMLDQDPYDIKMAIGYWNNWVFSSMGTKHWEEAMAKLPFFAHITTNIAEMTMFADIVLPAKMHMLERYGFAKNKQNLTAYLSVHQPLIKPYGDAKTDETEVPFLIAQALAKKGFDLPLKYYQENFKDPETGKVPETAEEFDLFATKFFTKPCWDGSSNSKGDTINSWNELLDKGIWKSKRYKIGEKIGHFHTATHKFEFFSETLKAGMQNHADKHKMTLDEAIEAANYTVKGEAFFVPHYEPAVRYGDEKTYPFIFIDHRSRLNREGRSQNSPWYYSTKSVDPGDENEKDVTKINPLDGKKFGLKNGDKVRVSSMFGTIESEIKLWEGIRPGTVSKCYGQGHWAYGRVGSEIFGSKPRGGNNNDLYCYDWERLSGSNPRHGGHTRVKIEKI
>fig|6666666.103035.peg.2060
MSINRRDFLKTTAGSAAVASTISIFPEDVEAKIGELKYEGETGKWMSSTCQGCTSWCPIQGLVVDGKVVKIRGNPNSPSAGRICPRPHLALQQVYDPDRVKTPLKRTNPKKGKGIDPKFVPISWDEAINTIADKIMGLIQTQETHKFLLMRGRYTFMNEIMYGTFPKLIGSPNNISHSSICAEAEKFGRYYTEGMWDYADFDLDNTRYILGWGTDMVSSNRQTPWFMNQQGYVKDRAKITCIDPRLSATAAKADRWLPIIPGTDSALAVAIAHVILSTGKWNKSFVGDFTDKVNYFIPEKEVPTEIEVEGKVIPVVFEEKHTYGVIAWWNLELKDRTPEWAEKLTGISAKDIKEVAKEFAEAGSRAISWVTPGASMQIRGAYASLAAHALNGLVGSVDAVGGILQGSSVPYEKAPDLKPYLPAEFEAALKQKKIDQRGTKKLAAINKKTGGGVVTQQVADSILTDKPYDIKVAIGYWNNFTFSINGADVWEKAMEKLPFYAHITTNLAEMSMYADIVLPAKMHLFERYGFVTNKQNLHSYMSIHQPLIKPYGEAKTDETEVPFLIAQALAKKGFDGPLRYYQDNFKDPETGKVPETAEEFDLFAVKFLTKPVWSGASNEKGDTINSWNELLEKGVWKTKKYKPGKKIDNFKTETKKFEFYSETLKKVMIEHAEKNKITVDEAFEAVNYTCRGELGFVPHYEEPVRHGDEKTYPFIFAEHRSRLNREGRSQNCPWYYEIKDVDPGDVAGKDVTKINPLDGKKLGLKDGDKIKITSPQGNIESEVKLWEGVRPGVVMKCYGQGHWAYGRVGSEVFGSKPRGDNNNKLHAFDFERLSGATPRHGGNSRVKIEKI
>lcl|CP003333.1_prot_Sulba_2419_2350 [gene=Sulba_2419] [protein=anaerobic dehydrogenase, typically selenocysteine-containing] [protein_id=AFL69686.1] [location=2364945..2367503]
MSLNRRDFLKTTAASAAVAGTVSVFTTTQAEAKIGELQYEGETGKWMSSTCQGCTSWCPIQGLVVDGKVVKVRGNPNSPSMGRICPRPHLAIQQVYDPDRVKTPLKRTNPKKGKGIDPKFVPISWDEAINTIAEQILGLIKAGESHKFVLMRGRYTHMNEILYNTFPKLIGSPNNISHASICAKTEKFGRYYTEGFWDYADFDLDNTRYILGWGTDMVSSNRQIPWFMNQQGYVKDRAKITIIDPRLSATAAKADRWAPIIPGTDSALAVAIAHVILSEGRWNKSFVGDFQDGKNYFIPGSTVPTEVIVDEKSLPVVFEENHTYGVVAWWNLELKERTPEWAEKITGISAKDIRTIAREFSDAGSKAISWVTTGASMQIRGAYASLAAHALNGLVGSVDAVGGTLQGSSAPSGKTPDIKPYLPAEFEAALKQKKIDQRGTLKLGAFNKKTGGGVVTQQVADSILTDKPYDVKVAIGYWNNFVFSINGANVWEKAMEKLPFYAHITTHLAEMSMYADIVLPAKMHMFERYGFSKNKQNLQGYLTIHQPLVKSFADAKTDETEIPFLIAQALAKKGFDGPLRYFQDNFKDPESGKAPTTPEEFDLYAVKQFTKPIWSGESNEKGDTINSWNELLDKGVWKTKKYKIGKKVDNFATETKKFEFYSETLKKVLIEHAEKNKVTVDEALEALNYTCRGELGFVPHYEEAVRHGDEKTYPFIFAEHRSRLNREGRSQNAPWYYEIKDVDPGDVAGKDVTKINPLDGKKLGLKDGDKIKITSVQGSIESEVKLWEGIRPGVIVKCYGQGHWAFGRVGSEVFGSKPRGANNNNLHVYDFERMVGSTPRHGGNARVKIEKI
>lcl|CP007201.1_prot_SMUL_3146_3083 [gene=SMUL_3146] [protein=arsenate reductase, chain A] [protein_id=AHJ14372.1] [location=3021865..3024420]
MSINRRDFLKTTAGSAAVASTLSIFPEVVEAKIGELAYEGEAGKWMSSTCQGCTSWCAIQGLVVDGKVVKIRGNPNSPSGGRICPRPHLALQQVYDPDRVKTPLKRTNPKKGKGVDPKFVPISWDEAINTIADKIMELINAGETHKYLLMRGRYTYMNEIMYNTFPKLIGSPNNISHSAICAEAEKFGRYYTEGYWDYADADLDNCKYLLAWGWDGIASNRQTPWFMNQLGYMKDKARITVIDPRLSATASKADRWLPIIPGMDGALQMAIAHVILSEGRWNKTFVGNFTDKINYFIPEKEVPSELEVEGKVIPVVFEENHTHGVVAWWNLELKDRTPEWAEKLTGISAKEIKEVAREFAAAGSRAISWVSPGASMQVRGAYSSFGGHALNGLVGSVDAEGGILQGSSAPSAKMPDYKPYLNEQLEKALKQKKIDQRGTKGFPALNKKSGGGVVTSRVAQAMMDKDPYDIKVAIGYWNNFVFSINGSNVWEKAMEQLPFFAHVTTNIAEMSMYADIVLPAKMHLFERYGFVKNKQNMYGYMSIHQPLIKPYGEAKTDETEVPFLLAQALAKKGFDGPLRYFQDNFKDIETGKTPETSEEFDLNVVKFLSKPVWDGSSNDKGDTINSWNELLEKGVWKTKKYKPGKKIDNFKTETKKFEFYSETLKKVMIEHAEKNKITVDEAFEAANYTCRGELGFVPHYEEVVRHGDEATYPFIFSEHRSRLNREGRSQNCSWYYEIKDVDPGDVANKDVTKINPLDGKKLGLKDGDKIKISSPQGSLESEVKLWEGTRPGVVIKCYGQGHWAYGRVGSEVFGAKPRGGNNNAILFHDYERLSGANPRHGGLSRVKIEKI
