# Supplementary material for: Comparative Genomic Analysis of Sulfurospirillum cavolei MES Reconstructed from the Metagenome of an Electrosynthetic Microbiome
Source: PLoS One. 2016 Mar 16;11(3):e0151214. doi: 10.1371/journal.pone.0151214 (PMC4794192; doi:10.1371/journal.pone.0151214)
Supplement: S2 File — (GZ) [file pone.0151214.s002.gz › sample_intersection_sulfuro_all_11/10077_fig-6666666.116413.peg.2224.faa]

>fig|6666666.116413.peg.2224
MAKKYGMIIDLHRCVGCGACDLACKSENNTPVGIDWASHKIETYGVFPKVTYTHTPTLCNHCEDAPCVRVCPTQAMHKTDEGFVVHDPSLCIGCKSCMLADPYGVIFFNKEHAFLDYATDDSSIIKGGTFSKKELSDKAKAPFPNFNAARGAGGYEAIRRKGAVEKCTFCNHRVAQGLAPACVVACPADARIFGDLNDEKSQIATTLKANKPTVLLPEKGTKPKVFYIRSYN
>fig|6666666.103035.peg.2061
MAKKYGMVIDLHRCVGCGACDLACKSENNTPDGIHWAFHKTETYGIFPHVSYKHTPTLCNHCEDAPCVRVCPTHAMHKTDEGFVVHDPNLCIGCKSCMLADPYGVIFYNKEHAFLDYATDDSSIVKGGTFSKKELSDKSKAPFPNFNAARGADGYEAVRRKGAVEKCTFCNHRVAQGLAPACVVACPADARIFGDLNDEKSKIATTLRAHKPTVLLPEKGTNPKVFYIRNYN
>lcl|CP003333.1_prot_Sulba_2420_2351 [gene=Sulba_2420] [protein=Fe-S-cluster-containing hydrogenase subunit] [protein_id=AFL69687.1] [location=2367518..2368219]
MAKKYGMIIDLHRCVGCGACDLACKSENNTPEGINWAFHTTETYGVFPNVTYKHTPTLCNHCEDAPCVRVCPTHAMHKDEDGFVVHDPSICIGCKSCMLADPYGVIFYNKHHAFLDYATDESAIVKGGTFSKKELSDKAKAPFPNFNAARGADGYEAVRRKGAVEKCTFCNHRVAKGLAPACVVACPADARIFGDMNDEKSKIASLLRAHKPTVLLPEKGTKPKVFYIRDYNA
>lcl|CP007201.1_prot_SMUL_3147_3084 [gene=SMUL_3147] [protein=arsenate reductase, chain B] [protein_id=AHJ14373.1] [location=3024435..3025133]
MTKKYGMVIDLHRCVGCGACDLACKSENNTPVGINWASHTTETYGVFPKVSYKHTPTLCNHCEDAPCVRVCPTHAMHKTDEGFVVHDPSICIGCKSCMLADPYGVIFFNKEHAFLDFATDTSSAVKDGTFSKKELSDKAKAPFPNFNAARGADGYEAVRRKGAVEKCSFCNHRVAKGLSPACVVACPADARIFGDLNDEKSKIATTLRAHKPTVLLPEKGTNPKVFYIREYN
