# Supplementary material for: Comparative Genomic Analysis of Sulfurospirillum cavolei MES Reconstructed from the Metagenome of an Electrosynthetic Microbiome
Source: PLoS One. 2016 Mar 16;11(3):e0151214. doi: 10.1371/journal.pone.0151214 (PMC4794192; doi:10.1371/journal.pone.0151214)
Supplement: S2 File — (GZ) [file pone.0151214.s002.gz › sample_intersection_sulfuro_all_11/1007_fig-6666666.83557.peg.1012.faa]

>fig|6666666.83557.peg.1012
MAKQKFDREIIQNVIEKSKIKKRSIAQLTIKIDSRLDDALSKLSSSLNISKNRLIEDILFESGIVEEVEENYHD
>fig|6666666.73364.peg.706
MAKQKLGRDVIQSVIEKHQTKKREIAQLTIKIDANLDNALGKLANALNISKNRLIEDILTESGIVQEVEENYYE
>fig|6666666.83417.peg.1940
MAKQKFGAEIIQRVIEKNQTKKREIAQLTLKIDAKLDIALTKLSSALNISKNRLIEDILMESGILQEVEENYYE
>fig|6666666.116413.peg.410
MAKQKFGREIIQSVIEKNKTKKREIAQLTIKIDAKLDIALSKLSTALNISKNRLIEDILKESGIIQEVEENYYE
>fig|6666666.75506.peg.737
MAKQKFDREVIKNVIEKSKTKRKIAQLTIKIDSRLDDALVKLAKALNISKNKLIEETLFESGIIEEVEENYYD
>lcl|CP003333.1_prot_Sulba_0365_353 [gene=Sulba_0365] [protein=hypothetical protein] [protein_id=AFL67689.1] [location=338614..338838]
MAKQKFGRDSIQRVIEKNRTKKREIAQLTIKIDAKLDVALAKLSHALHISKNRLIEDILMESGIIQEVEENYYD
>fig|6666666.103034.peg.1273
MAKQKLGRDVIQSVIEKHQTKKREIAQLTIKIDANLDNALGKLANTLNISKNRLIEDILTESGIVQEVEENYYE
>fig|6666666.116412.peg.2337
MAKQKLGRDVIQSVIEKHQTKKREIAQLTIKIDANLDNALGKLANALNISKNRLIEDILTESGIVQEVEENYYE
>lcl|CP007201.1_prot_SMUL_0461_453 [gene=SMUL_0461] [protein=hypothetical protein] [protein_id=AHJ11742.1] [location=440804..441028]
MAKQKFGREIIQRVIEKNQTKKREIAQLTLKIDAKLDIALTKLSSALNISKNRLIEDILMESGIIQEVEENYYE
