# Supplementary material for: Comparative Genomic Analysis of Sulfurospirillum cavolei MES Reconstructed from the Metagenome of an Electrosynthetic Microbiome
Source: PLoS One. 2016 Mar 16;11(3):e0151214. doi: 10.1371/journal.pone.0151214 (PMC4794192; doi:10.1371/journal.pone.0151214)
Supplement: S2 File — (GZ) [file pone.0151214.s002.gz › sample_intersection_sulfuro_all_11/1022_fig-6666666.83557.peg.1027.faa]

>fig|6666666.83557.peg.1027
MKYKGIGSNSIPDIVVYINGLPLAVIEAKSPKVPITDAISDLGYYQENSPKLFYYNQICVGINKAKALYGSVGAVFAHYSKFKTDSVEEVSKLVNRVPTDQDILIYSFFQKSVLLDIIRNFTIFEVDQGKTIKKLPRYQQLRAVNKIINKLKTENKGGVIWHTTGSGKSISMVYLAIKLRREDAGFDNPTILVVTDRIDLDNQISSTFRRAGFANTRQASSISHLKEELKDSYGKTLMTTIHKFQERAEEKINPKDIEVLSDKDNIFILVDEAHRTQGGMTASYMRASLPNAKFIAFTGTPIDKEEKSTLREFYGGDYIDKYTIKQSVEDGNTLAIRYQTGMPEFFIEKDLMNEVFKASFGHENEEKQAKLKSKASSLDTFLMARRRVEEIAKNIIKHYKEKIYQGNQFKAMLVCHNRAQAIAYQKAFLRLKDQGFNTFETKVIMSFDTKKDPAEYRELAIPQEKIKETIENFKLPFGDESDKSLGGKKQYDNTAILIVSDMLLTGYDAPIVQCMYIDKLLKEHNLLQAISRVNRTHKGKEYGLIVDYAGITEHLAEAIKIFSGDLEPQDVMTNIEQEKTILENRHSKMVAFFRDIKIDRVKNRDKFVDACVLFLEPEDLRDKFIDLVKLFNKSMDIVLPDSFALAYEYDLKLFNDIKLEAVNTHTPDKLYITKEESKKIQMIIDEHLRATGVNYLLCEAIDITDSKRFEEELARKGGKTKELTIANRIKHTIQANKKENPEFYEEISKRLEKLIKEREEDRIDQVQLLLEFDKIREDIANSKEEWKRLGLSSSEQFPVYKSLEKVVQDPKDYTLAIFDKIGMYLKKEDWKNHDDIKKEIRKNIKSLLRTSEVDKDTLKTLPITILDILENQ
>lcl|CP003333.1_prot_Sulba_2354_2287 [gene=Sulba_2354] [protein=type I site-specific deoxyribonuclease, HsdR family] [protein_id=AFL69623.1] [location=2302495..2305638]
MNKFTEDKLEQAFIELLHEQEIIHQNGKELIRHESDVLLKDDLKEYLAARYESQHITKSEIDQIIRILENYPSNDLYDTNKAIMKLVSDGFIFKREDANEKDIFIELIDYENLDKNTFKIVNQLEIIGYEKRIPDGILYINGLPLVVFEFKSAIREEATIHDAYVQLTTRYRRDIPELFKYNVFCIISDGVNNKVGSFFSPYEFFYAWRKITGNEVEVDGIASMHSMIKGAFNRERLIDIIHNFIYMPDKSKKEEKIVCRYPQYYATKKLYDNIKLHQKPHGDGKGGTYFGATGCGKSFTMLYLTRLLMKSIHFSSPTIILITDRTDLDVQLSSQFSNAKSFIGDDGIVSVESREDLRQKLRGRESGGVFLTTIHKFTEDIELLSNRENIICISDEAHRSQINLDQKIKTTKDGVKKTFGFAKYLHDSLPNATYVGFTGTPIDGTLDVFGDVIDSYTMTESVRDEITVKIVYEGRAAKVLLDNSKLHEIEAYYEECANVGANEHQIDESKKAMANMENILGDPKRIKALAKDFVEHYETRVSEGATLKGKAIFVSSSRPIAYALFKEIIALRPQWNEKRICDENVELSEKEKKKILPLEKLKMIMTRNKDDEKELYNLLGTKEYRKTLDTQFKNEKSNFKIAIVVDMWLTGFDVPCLDTIYIDKPIQQHNLIQTISRVNRKYADKDKGLVVDYIGIKTAMNKALKQFSKVDSKNFEDIQASIVVVKDHLDLLSKLFHKFDSHLYFSGTTLEQLECLNLASEYVQLTKELETRFIYLVKRLKSAYDICCGSEEFTQLEKDFIHFYLAVRSIVVKLTRGDAPDTAQMNAKVAKMIEEALKSDGIQVIYKLGSEEESKIDIFDEDYINKINKIKLPNTKIKLLQKLLAKALEEFKKTNKVKAIDFSKKFTALVAKYNERKEEDVLVSEVLEDFTDEIIDLYNALKKEKESFGDLGIDFEEKAFYDILKMISIKYDFSYPDDKLIALAKEVKIVVDDKSKYTDWNIREDIKAELKVDLIMLLAKHGYPPITKDEVFKEIFEQAENFKKFRQ
