# Supplementary material for: Comparative Genomic Analysis of Sulfurospirillum cavolei MES Reconstructed from the Metagenome of an Electrosynthetic Microbiome
Source: PLoS One. 2016 Mar 16;11(3):e0151214. doi: 10.1371/journal.pone.0151214 (PMC4794192; doi:10.1371/journal.pone.0151214)
Supplement: S2 File — (GZ) [file pone.0151214.s002.gz › sample_intersection_sulfuro_all_11/10243_fig-6666666.116413.peg.2394.faa]

>fig|6666666.116413.peg.2394
MENIPSGDIFKELISAFGQLKSNIKLINDNYFDILGYSHYENINSNILAYYLSSENGHNFHTYFLEALCELLKIENIDLEYSRTFREYWTQKGGRLDILIETHNCAIGIENKIFSRLYNNLDDYYKTVESKNQQSSYLCVLSLKKEHNTSGYKNITHIDLWNKVFEKIPFEEFRENKHIIFIQEVKQNIDNLSNGKQKMNDQEKAFVLKYENEIQQIFTLKSNYEKELKQKIINLQQKIEEKGIYQKKIQMGIIRLNNDGSYILDYILFADFNLDGIILAIDIVLNKHGEWKIILLDREGGKLSNNLTNLLNSRHIDFEEITYDTMQRAQIMTSSSNESDILTSITHICEKLKLA
