# Supplementary material for: Comparative Genomic Analysis of Sulfurospirillum cavolei MES Reconstructed from the Metagenome of an Electrosynthetic Microbiome
Source: PLoS One. 2016 Mar 16;11(3):e0151214. doi: 10.1371/journal.pone.0151214 (PMC4794192; doi:10.1371/journal.pone.0151214)
Supplement: S2 File — (GZ) [file pone.0151214.s002.gz › sample_intersection_sulfuro_all_11/1024_fig-6666666.83557.peg.1029.faa]

>fig|6666666.83557.peg.1029
MSEFIPQKLPLKTDIETKQILKKSISSNRALAKLNGVAKIIPNQNILINSLILQEAKDSSEIENIITTHDELYQSSLDISSVTNATKEVQNYSFALLKGFELVKESKLLLTRHIVEIQQELEGNVAGIRKQAGTVLKNQSTGEVILTPPQEEAIIRELLANLEEYINTEDEVDPLVKMAVIHYQFESIHPFYDGNGRTGRIINILYLVLQELLDLPILYLSSYIIKNKADYYRLLQEVREKESWEEWILYMLEGVEQTATRQTELIYEIKELMDRIKEKLKRELPKIYSKDLLEILFMHPYTKIGMLEDGLGLHRETASKHLNAISKLGILKPLKLGRTKFFVNVELFDLLKKGMS
>fig|6666666.83417.peg.295
MNEFILPALPPKFDFDTVPILKQLSQSNKALAELKGFADQIPNKEILINSLTLQEAKDSSEIENIITTQDELFEALAIDSSHISNNIKEVLNYRKALRFGFEQLQKRQIITTNDIVAIQKELSENDAGIRKQVGTVLKNLKTGEVIYTPPQDEETIRNLLANLEKCINEPNVFDPLIMMAILHYQFESIHPFYDGNGRTGRILNILYLCNQGLLDSPILYLSGYIIKHKSDRLLQEVRTKETWEEWTLYILKGIEQTAIQTLQKAKAIKNLVDETALEVKEKLPKIYKKELIDAIFTEVYTKTAYVEAALDVERHAAAKYLKELEKIGVLESFKKSRTVLYINPKLYNLLKGDIW
>fig|6666666.103034.peg.76
MQETLLNLENAVKYHYDKFPPQSIDYASLVSDLVQATDALARFDQMLQNMHNSEIFLTPLRNQEAVISSRMEGTVSTMDEILKYEADYEENTVTNPSLVRSEILETLLYQRALKSAQLAMSEGQPLSQYLVRAAHAKLLSYGRGASKNPGTYKQEQNYLADRLKKNILFVPISPEKLQEGMDKLFNYIDTSSDTILIKTAISHIEFEALHPFKDGNGRIGRMLITLMLWSRGAISAPHFYISAYFEENKDAYIDAMRKVSANNDWTQWCQFFLKAITQQATRNLQIASNIKELYEDMKQKFSNILASKYSVTALDFVFTNPVFRNSKFTKGIIPPATAARFTRLLLENKLLEVMDEASGSRAAMYSFEPLMKLVRV
>lcl|CP007201.1_prot_SMUL_2825_2774 [gene=SMUL_2825] [protein=Fic family protein] [protein_id=AHJ14063.1] [location=2710106..2711185]
MADEYIPAPLPLTIELETKAILKKVISANRALAELKGVANSIPNQHILINALSLQEAKDSSEIENIITTHDELYRASVSSVAISQQAKEVQRYREALYTGFSLIGEHRLLLKKHIIEIQKVLEGNDAGMRSQSGTVLKNEQSGEVVFMPPQNPQTIHELMDNLEQYINTPKLDDLDALIKMAIVHYQFEAIHPFYDGNGRTGRIVNILFLMLSGLLDIPILYLSSHIIKNKSEYYRLLRAVSSEGAWQEWVLYMLEGVEQTAQKSIVLINAINTTMQESKEIILKALPKLYSKELLELLFKHPYTKINFLVEELGITRKTATNYLKALEEIGILASEKKGREVYFINKRLFELLKNSSI
