# Supplementary material for: Comparative Genomic Analysis of Sulfurospirillum cavolei MES Reconstructed from the Metagenome of an Electrosynthetic Microbiome
Source: PLoS One. 2016 Mar 16;11(3):e0151214. doi: 10.1371/journal.pone.0151214 (PMC4794192; doi:10.1371/journal.pone.0151214)
Supplement: S2 File — (GZ) [file pone.0151214.s002.gz › sample_intersection_sulfuro_all_11/10276_fig-6666666.116413.peg.2427.faa]

>fig|6666666.116413.peg.2427
MRFFLLIFTLISSLWSLPNDAELKKMIGHMLVVGFDDATINAQSPIIKELQTYELGGVILFDRFYKERNRTKNISSPEQLKELTKQLKYYAKRPLLISIDQEGGKVARLKPSYGFVEIPSAFTLSKTSLEHVKNVYNAMAQMLKDNGINCDFGPVVDLAVNEKNSVIVGLERSYGKESETVTQFAKVFIDALKSKGVISVLKHFPGHGSSLGDSHLGFVDVTQTWSERELEPYQKLIASNSVSMIMSAHVYNAKLDATYPATLSYAINSKLLREKMHYNGVLISDDLQMEAISKFYTLKETVTLAINSGIDMLLFGNQLSQTKTDEIVETIMAQVKNGAISLERIIEANERIARLNL
>fig|6666666.103035.peg.673
MRLFVLFFTLITSLLALPNDGELKKMIGHMLVVGFDDATIDSQSTIVKELQNYELGGVILFDRFYKEKNRTKNISSPEQLKELSKQLKRYAKKPLLISIDQEGGKVARLKPSYGFAEIPSAFALSKTSLEHATNVYSLMAQMLSTYGINCDFGPVVDLAVNPDNKVIFGLERSYGKESETVVQYAKVFIDALKNKGVISVLKHFPGHGSSLGDSHLGFVDVTQTWSEKELEPYQKLIDSNTVSMIMSAHVYNAKLDNTYPATLSYAVNTTLLREKMHYNGVLISDDLQMEAIAKYYPLKETVTLAINSGIDMLLFGNQLSQTKTDEIVETIFLQVKNGAIPFERIRQANERIANLTF
>lcl|CP003333.1_prot_Sulba_1195_1154 [gene=Sulba_1195] [protein=beta-glucosidase-like glycosyl hydrolase] [protein_id=AFL68490.1] [location=1159875..1160960]
MRRITLVFIGLFFYSLPLHAMPEDEALKKMIGHMLIVGFEEEKLVATSPIVEAIERYELGGVILFDRFYTDKSRVKNIRSSEQLKALTHTLKASAKTPLLICVDQEGGKVARLKPSYGFVQTPSALKVASESLEKAKETYDALALMLREHGINCNFAPDVDLSLNPKNSVIVGLERSYGTEPHRVVSYAGVMLESFVEHNITGVLKHFPGHGSSFEDSHLGFVDVTQTWSEVELDPYRMLIAQEKASMIMSAHVFNAKLDKNYPATLSYATNTLLLRQTLGFKGVLVSDDMHMQAIANDYSLKDAITLAINSGVDMLLFGNQLSYTSTHEIIETIATQVKSGAISLQRIREANTRIEHLRH
>lcl|CP007201.1_prot_SMUL_3063_3002 [gene=SMUL_3063] [protein=beta-glucosidase-related glycosidase] [protein_id=AHJ14291.1] [location=2946294..2947379]
MRNIISFILFLTLYSLPLQAMPEDAVLKKMIGRMLVIGFDDATIDAQSAIVQELQTYELGGVILFDRFYKERERIKNISSPAQLQELTKQLKHYAQKPLLISIDQEGGKVARLKKRDGFSEFPSAFSFSKSSFEHAKERYTQMAQMLKEYGINCDFGPVVDLAINAENRVIVGLERSYGKESEAVTQYAQIFSDALKSKGVISVLKHFPGHGSSLGDSHQGFVDVTQTWSEKELEPYQNLINTNTVSMIMSAHVYNAKLDDTYPATLSYAINSTLLRGKMHYHGVLISDDLQMEAIANYYTLKETVTLAINSGIDMLLFGNQLSKTQTNAIVETIFSQIKSGKIPLARILEANERIARLPL
