# Supplementary material for: Comparative Genomic Analysis of Sulfurospirillum cavolei MES Reconstructed from the Metagenome of an Electrosynthetic Microbiome
Source: PLoS One. 2016 Mar 16;11(3):e0151214. doi: 10.1371/journal.pone.0151214 (PMC4794192; doi:10.1371/journal.pone.0151214)
Supplement: S2 File — (GZ) [file pone.0151214.s002.gz › sample_intersection_sulfuro_all_11/10295_fig-6666666.116413.peg.2446.faa]

>fig|6666666.116413.peg.2446
MQKLKYALAPSLGLLIALPIFALFIYFMIQGNVSVANFHASELLLYAKNTLFILLGAAFLVLLLGISTAFMSARFEYTGSRFFTLAFVLPLSFPAYIIGYTYVGFFEFHGILSTLLGLPKFKLDILTIYGVIAILSFAMFPYVYILARVSFASISSTVVELVSLKQLSPLKAFWSVYLPLAYPAIFAGLVLSLMEVLSDYGTVAYFGVDTFSVGIFKSWFGYGNLKEAINLSMMLLVVVFGLMFGEARLRAKFRFISSTHSAKKAAKIKLKGWRNVMIFMLSLLIATVTLFIPLGVLLYWFYLDFHTLEWETFGYLYRTLSLNGISSLCIIALAFMMVYASRFYPSRWGVLSQKLSMLGYSIPGAIVGIGILLLTNFIDQSLGKVVLGGSFVALVFAYLTRYFAASIGSVENGFSKIDKSIDDATKVFGTDEFERIFRVYLPLMRPYLLSGFLILYIDLAKELPATLLLRPFNYDTIAIRIYELASNEILYKSAFPSLLLVGTTAIAVLLLNSKFVRGRR
>fig|6666666.103035.peg.655
MQTFKHLLAPLLGLVISLPIFSLVIYFIAQNDFSMTSINPAELLLYTKNTAFVLFGTAFLVLFLGISTAFMSARFEYFGSRFFSLIFVLPLAFPAYILGYSYVGFFEFHGILATLLSQPKIKLDILNIYGVTAILSFAMFPYVFILARVSFASISSTVVELVSLKQLSFCKAFFTVYLPLAYPAIFAGLVLAMMEVLSDYGTVAYFGVDTFSVGIFKSWFGYGNLNEAINLAIIMLFMVFIMMLAESRFRAKFRFISVTHSSKKAPKVKLRGLQNGIAFGLSMLISTFTLFIPTGVLLYWFYLDFNTLDWSSFTYLYRTLSLNVLSSLIIIALAFGMVYASRFYPSKLGVISHKLSILGYSIPGAIIGIGILLFTNFIDQHFGKVILGGSFFALIFAYLSRYFAASIGSVENGFSKIDKSIDDATIVFGTSEWGRIFKVYLPLMRPYLLSGFLILYIDLAKELPATLLLRPFNYDTIAIRIYELASNEILYKSAFPSLLLVVTTAIAVLLLNSKFVRGRR
>lcl|CP003333.1_prot_Sulba_2385_2316 [gene=Sulba_2385] [protein=ABC-type Fe3+ transport system, permease component] [protein_id=AFL69652.1] [location=complement(2329134..2330696)]
MQKFKYLLAPFLGLVIALPIVCLVLYFIAQNDFFMRNINASELVRYTYHTSFVLVGTAFLVLLLGISTAFMSARFVYFGSRFFSLIFVLPLAFPAYILGYTYVGFFEFHGILATLLFQPKIKLDILNIYGVTAILSFAMFPYVFILARVSFASLSSTVVELVSLKQLFFFKAFFTVYLPLAYPAIFAGLVLAMMEVLSDYGTVAYFGVDTFSVGIFKSWFGYGNLGEAINLAMILLVVVFAMMFGEARLRAKIRFISATHSSQKAPKVQLKGWHNALAFGLSFLIGTVSLFIPTGVLLYWFYLDFNTLDWSALGYLYHTLSLNVLSSLLIIALAFIMVYASRFYPSTLGTFSHKLSILGYSIPGAIVGIGILLFTNFIDQSVGKVILGGSFFALIFAYLSRYFAASIGSVENGFSKIDKSIDDATTVFGTSEWGRIFNVYVPLLRPYLLSGFLILYIDLAKELPATLLLRPFNYDTIAIRIYELASNEILYKSAFPSLLLVVTTAIAVLLLHSKFVRGSR
>lcl|CP007201.1_prot_SMUL_3082_3020 [gene=SMUL_3082] [protein=ferric iron ABC transporter, permease protein] [protein_id=AHJ14309.1] [location=complement(2963778..2965340)]
MQKFKYLLAPLLGLVISLPIVSLVIYFIAQNDFRVTSINLSELLLYTKNTAFVLFGTAFLVLLLGISTAFMSARFEYVGSRFFSLIFVLPLAFPAYILGYSYVGFFEFHGILATLLSQPKVKLDILNIYGVTAILSFAMFPYVFILARVSFASISSTVVELVSLKQLSFCKAFFTVYLPLAYPAIFAGLVLAMMEVLSDYGTVAYFGVDTFSVGIFKSWFGYGNLNEAINLAIIMLLMVFSMMLAESRLRAKFRFISVTHSSQKAPKVKLRGFQNGIAFGLSMLISTLTLFIPTGVLLYWFYLDFGTLDWSSLTYLYCTLSLNVLSSFIIIALAFGMVYASRFYPSKLGVMSHKLSILGYSIPGAIIGIGILLFTNFIDQSFGKVVLGGSFFALIFAYLSRYFAASIGSVENGFSKIDKSIDDATIVFGTSEWGRIFKVYLPLMRPYLLSGFLILYIDLAKELPATLLLRPFNYDTIAIRIYELASNEILYKSAFPSLLLVVTTAIAVLLLNSKFVRGRR
