# Supplementary material for: Comparative Genomic Analysis of Sulfurospirillum cavolei MES Reconstructed from the Metagenome of an Electrosynthetic Microbiome
Source: PLoS One. 2016 Mar 16;11(3):e0151214. doi: 10.1371/journal.pone.0151214 (PMC4794192; doi:10.1371/journal.pone.0151214)
Supplement: S2 File — (GZ) [file pone.0151214.s002.gz › sample_intersection_sulfuro_all_11/10605_fig-6666666.75506.peg.167.faa]

>fig|6666666.75506.peg.167
MDIHNFFLMLFLILVSARILGELFAKVGIPSVLGELSAGILLGVSGFGIIDVNDVLKVLAEIGIILLLFEVGLETDVKRLREAGSKAIVVALFGVIFPFSASLLAGIYIFDLTLPVSLFIGGTLTATSIGITLRVLRDIHKEQTGIAQIVIGAAVIDDIIGVIILVFVYDFAIKKEVSLSNAGTVTAFIFLFLLLAPMLANILSEFVRKYDPKKQVPGFIPTIIISLILLFSYLSHLSGAPEILGSFAAGIALSRRFFLPFGLGLRASADFIKKVKNSMTPIIQLFTPIFFVMVGLSMNLKVLDLTSGDFWIMSAVFLIIAVLGKYIGAYFITQKCASNKMLIGISMIPRGEVGLIFAEIGRINGILNNEIYAVLIFVIIITTIVPPFLLKWLFKFECA
>fig|6666666.103035.peg.1079
MDRSTKIYLLSLLLFGGGIFLVIDYGNSLYVGTQFISKSVSVGSFWDNLRTTFTTQLSHPLALLLVQIIVIMAAARTFGIFISKFSQPPVIGEIFAGVLLGPSLLGLVFPEFSALLFPKSSFQNLHFLSQIGLLLFMFVVGMELDFDKLKQQSKASVVISHISIIFPFFLGTILAYVIYPSFSSETVTFTAFALFIGIAMSITAFPVLARILKDRNLTKTSYGAMALTCAAADDATAWYILAIVISVSTSTNLLMSVLMLIPIVIYITVMLFVIKPFLRSLGTQMHETLDMKITTIVLVVLLASSLVTELLGIHALFGAFMAGVMMPSSSESEIKERIAPRLEYVSLLVLLPLFFALTGLRTQINLLESQHWIVCLAIIVVAVVGKFIGSAVASRFMGISWKDSLAIGALMNTRGLMELVVLNIGYELGILSPILFTMFVIMALVTTFMTGPLLYLIDLGFKKH
>lcl|CP003333.1_prot_Sulba_1199_1157 [gene=Sulba_1199] [protein=Kef-type K+ transport system, membrane component] [protein_id=AFL68493.1] [location=complement(1166332..1167531)]
MQIHEFFLSLFLILIVARFLSELFAKYGIPSVLGELLAGVLLGSSVFGLITPNEVLKILAEIGIILLLFEVGLETDFHRLKDAGMKSFTVAILGVVLPFICGFLLAYYLFNLSFDISLFIGGTLTATSIGITLRVLKDIHMEQTNIAQIVIGAAVIDDIIGIILLVFIYDFSIAQEVSFQHTLSVTTMVVSFLILAPILAKVLSFLIHKFHAKMLVPGYIPTIIISLILIFSYFSHMVGAPAILGSFAAGVALSRRFFLPFGTALGTNEQLLNDVKVNMTPIIQIFTPIFFVMVGLSLNLRVIDFSSGTFWIMSLSFIFLAFLTKFAGAFFIFQKSIRNNALIGVSMIPRGEVGLIFAEMGRINGVLPNEIYAMLIFVIVITTVIPPFILKHYFKAECV
>lcl|CP007201.1_prot_SMUL_3065_3003 [gene=SMUL_3065] [protein=Na+/H+ antiporter] [protein_id=AHJ14292.1] [location=complement(2949120..2950319)]
MQIHEFFLALFLILIVARFLSELFAKFGIPSVLGELLAGVLLGSSVFGVITPNEVLKILAEIGIILLLFEVGLETDFKRLKDAGLKSFIVAILGVFLPLISGFVTAYYLFDLSFNIALFIGGTLTATSIGITLRVLKDIHMEQTNIAQIVIGAAVIDDIIGIILLVFIYDFSMTHEVSFYHTFSVSAMVVSFLILAPILAKLLSFMIHKYHARMMVPGYLPTIIIALILLFSYLSHLVGAPAILGSFAAGVALSRRFFLPFGTALGSNEQLLNDVKTNMTPIIQIFTPIFFVMVGLSMDLRVIDFSSWTFWLLSISFSAIAFLSKFAGAFFIFQKCIKNNAIIGVSMIPRGEVGLIFAEMGRVNGVLPNDIYAMLIFVIVMTTVIPPFILKRYFTMECT
