# Supplementary material for: Comparative Genomic Analysis of Sulfurospirillum cavolei MES Reconstructed from the Metagenome of an Electrosynthetic Microbiome
Source: PLoS One. 2016 Mar 16;11(3):e0151214. doi: 10.1371/journal.pone.0151214 (PMC4794192; doi:10.1371/journal.pone.0151214)
Supplement: S2 File — (GZ) [file pone.0151214.s002.gz › sample_intersection_sulfuro_all_11/10632_fig-6666666.75506.peg.194.faa]

>fig|6666666.75506.peg.194
MNVKEKKLNTFTLSGLIIGPILGSGVILLPPLLYNIIGNFSLLIWLSILILGFSFALIFGKLAILFPGDGGVSLATKSAMGEKYQILTSFYLICAVFFGPVAVLLIAATFIQEYFPDTSIVILGFFIYLITYTLMLVKIDFLGKLMLIVTSTITLIFLICSVNILLHVDSFIFELPNIEIKELGHSFLIVFWAIVGWEVIGNYSNEVKNTKTLTTAVIVSAIIVSLVYFLIALAICFGDFSNKNSESFKLVWLIEPIFHSYSQNILSFVSVILCIGTLLLFIGGVARLISSLKFTQYTSKHLKNGTPIGSLNFLSSIYMITLGLVYFSFLSLDDLVAFADGFFIANAIIGLITAILLFESGFLRYSAYLLTVLFLGILLFSNLFILLIIAGLFVFTYLKR
>fig|6666666.103035.peg.1182
MKKQLNTLTLSGLMIGPILGSGIILLPPIVYDLVGNFSILIWFVILTLGFAFALVLGNLSIKFPGDEGVTNAVQSAFNTKLKYLTSYYLISAVLFGPVAVYLVGAHFMQPLLGLDVNVLALFMLIFTLFALLRPVHFLGTLSLIVTTIIGIILSLGSIAILLGHETTLSLNAPFDITLISRALLLAFWAIVGWEVVGNYSKEVNDPTRTIPKAVKISAVIISVIYLLVVCAIQFASLEHINAITALIYPLFGTSSDLVMGILAMLLCLSTVLLFVGGVSRLISGLTSEYKGVLGLLNRRLENGAPIGATGFLCTINAAVLGLVYAKVFTTEDLVALADGFFIANATIALLAAYKLATSQTIRYTALLLAILFGFMLMSAHWIVLGIIGVLAWKVLR
>lcl|CP003333.1_prot_Sulba_1151_1111 [gene=Sulba_1151] [protein=amino acid transporter] [protein_id=AFL68447.1] [location=complement(1116007..1117197)]
MKKQLSTLTLSGLIIGPILGSGIILLPPIVYRLVGHFSILVWCGVLALGFAFALVLGNLSIKFPGDEGVTNAVQAAFNTKLKYLTSYYLISAVFFGPVAVYLVGAQFLQPLLGLNVHLIALLMLLFTLFALLRPIHFLGILSLGVTTIIGIVLSLGSSLILLENKMMVSWDTPLDMTLISKALLLCFWSIVGWEVIGNYSKEVHNPTQTIPKAVKISAVIISVIYLLVVCAIPFVAPKHPNAMTALISPLFGSISDEVMGILVMLLCLSTVLLFVGGVSRLICGLACEHKGILRLLSTRLQNGSPISATLFLSAINALVLGLVCVNVFRTEDLVALADGFFIANATIALLAAYKLATNKTMRYAALLLAIVFGGILMSSHWIVLCIIAVLAWKVLR
>lcl|CP007201.1_prot_SMUL_1431_1403 [gene=SMUL_1431] [protein=amino acid permease family protein] [protein_id=AHJ12692.1] [location=complement(1389248..1390234)]
MTNAVQEAFSTKLKFLTSYYLISAVFFGPVAVYLIGAHFLQPLLGINVNTLAFSMLLFTLFALLRPVHFLGTLSLIVTTIIGIILSLGSIAVLIGHETTFSVDSPFDMTLISRALLLAFWAIVGWEVVGNYSNEVHDPKRTIPKAVKISAVIISLIYLLVVCAIQCASLDRTNAITELIYPLFGTASAFVMGILAMLLCLSTVLLFVGGVSRLICGLAAESKGIRSLLNKRLENGAPLGATLFLCSINAIVLGLVSLNVFTMQDLVALADGFFIANATIALLAAYKLATTKTIRYTALFLTIVFACMLFSAHWMVLGIIALLAWKVLR
